# Supplementary material for: Dengue illness impacts daily human mobility patterns in Iquitos, Peru
Source: PLoS Negl Trop Dis. 2019 Sep 23;13(9):e0007756. doi: 10.1371/journal.pntd.0007756 (PMC6776364; doi:10.1371/journal.pntd.0007756)
Supplement: S2 File — XML code to recreate DRMS survey. (TXT) [file pntd.0007756.s019.txt]

<?xml version="1.0" encoding="UTF-8" ?>
<h:html xmlns:h="http://www.w3.org/1999/xhtml" xmlns:orx="http://openrosa.org/jr/xforms" xmlns="http://www.w3.org/2002/xforms" xmlns:xsd="http://www.w3.org/2001/XMLSchema" xmlns:jr="http://openrosa.org/javarosa" xmlns:vellum="http://commcarehq.org/xforms/vellum">
	<h:head>
		<h:title>Retrospectiva diaria (EAR7)</h:title>
		<model>
			<instance>
				<data xmlns:jrm="http://dev.commcarehq.org/jr/xforms" xmlns="http://openrosa.org/formdesigner/d8316be799f419ba3377178f281aedf057653da5" uiVersion="1" version="2015080401" name="Retrospectiva diaria (EAR7)">
					<name />
					<part_code />
					<first_blood_sample_date />
					<last_ear7_day />
					<ear7_already_done />
					<fecha_hora>
						<actual_date />
						<actual_date_ear7 />
						<actual_time />
					</fecha_hora>
					<date_range_check_ipr />
					<message_trigger_positive_part />
					<prev_visit_count_ear7 />
					<visit_count_ear7 />
					<ear7_day0 />
					<ear7_day1 />
					<ear7_day2 />
					<ear7_day3 />
					<ear7_day4 />
					<ear7_day5 />
					<ear7_day6 />
					<ear7_day7 />
					<ear7_day8 />
					<ear7_day9 />
					<ear7_day10 />
					<answered_by>
						<interview_answer />
						<another_caregiver />
						<phone_in_person />
					</answered_by>
					<number_interviews />
					<diagnosis_details>
						<cluster_number />
						<cluster_code />
						<diagnosis />
						<index_contact />
						<message_day30 />
					</diagnosis_details>
					<gps>
						<acepta_llevar_gps />
						<codigo_gps />
					</gps>
					<temp>
						<tympanic_auxillary />
						<temp_right />
						<temp_left />
					</temp>
					<day0_definition />
					<day1_definition />
					<day2_definition />
					<day3_definition />
					<day4_definition />
					<day5_definition />
					<day6_definition />
					<day7_definition />
					<work_study_monitoring_note />
					<work_study_monitoring_repeat jr:template="">
						<work_study_visited_before />
						<work_study_monitoring_group>
							<work_study_number_retrospective_initial />
							<work_study_monitoring />
							<work_study_code_monitoring />
							<work_address_name_monitoring />
							<work_address_street_monitoring />
							<work_address_number_monitoring />
							<reference_place_monitoring />
							<work_address_district_monitoring />
						</work_study_monitoring_group>
						<work_study_monitoring_group2 jr:template="">
							<visit_day_work_study_group>
								<visit_day_work_study />
							</visit_day_work_study_group>
							<day0_date_label />
							<day1_date_label />
							<day2_date_label />
							<day3_date_label />
							<day4_date_label />
							<day5_date_label />
							<day6_date_label />
							<day7_date_label />
							<details_day_work_study_group>
								<sometimes_visit_work_monitoring />
								<hour_work_monitoring />
								<be_time_work_monitoring />
								<revisited_work_study />
							</details_day_work_study_group>
						</work_study_monitoring_group2>
						<other_work_study_monitoring />
					</work_study_monitoring_repeat>
					<visit_house_monitoring_note />
					<visit_house_monitoring_repeat jr:template="">
						<group_house_monitoring1>
							<house_visited_before />
						</group_house_monitoring1>
						<group_house_monitoring2>
							<house_number_retrospective_initial />
							<code_instead_visit_monitoring />
							<visited_house_monitoring />
							<name_person_visited_monitoring />
							<house_address_street_monitoring />
							<house_address_number_monitoring />
							<reference_house_monitoring />
							<house_address_district_monitoring />
							<frequency_house_monitoring />
						</group_house_monitoring2>
						<group_house_monitoring3_note />
						<group_house_monitoring3_repeat jr:template="">
							<group_house_monitoring3>
								<visit_day_house />
							</group_house_monitoring3>
							<day0_date_label />
							<day1_date_label />
							<day2_date_label />
							<day3_date_label />
							<day4_date_label />
							<day5_date_label />
							<day6_date_label />
							<day7_date_label />
							<details_group_house_monitoring3>
								<Sometimes_visit_house_monitoring />
								<be_time_house_monitoring />
								<hour_house_monitoring />
								<reason_visit_this_house />
								<revisited_house />
							</details_group_house_monitoring3>
						</group_house_monitoring3_repeat>
						<change_time_visit />
						<changed_time_visiting_house>
							<reason_change />
							<reason_change_other />
							<home_sick_accessed_daily />
							<sketch_house_monitoring />
						</changed_time_visiting_house>
						<drawing_sketch_monitoring>sketch.png</drawing_sketch_monitoring>
						<visit_other_house_daily />
					</visit_house_monitoring_repeat>
					<visitors_recieved />
					<visit_people_visiting_me_daily_repeat jr:template="">
						<group_visited_me_monitoring>
							<visitor_name_daily />
							<relationship_daily />
						</group_visited_me_monitoring>
						<days_people_visiting_me_daily_note />
						<group_visited_daily_repeat jr:template="">
							<group_visited_me_daily>
								<day_visited_daily />
							</group_visited_me_daily>
							<day0_date_label />
							<day1_date_label />
							<day2_date_label />
							<day3_date_label />
							<day4_date_label />
							<day5_date_label />
							<day6_date_label />
							<day7_date_label />
							<details_visited_daily>
								<visited_directly_you />
								<known_disease_daily />
								<reason_why_I_visit_daily />
							</details_visited_daily>
							<revisited_person />
						</group_visited_daily_repeat>
						<frequency_of_visit_daily />
						<other_people_visiting_daily />
					</visit_people_visiting_me_daily_repeat>
					<visit_place_note_daily />
					<visit_place_daily_repeat jr:template="">
						<place_type_daily />
						<place_markets_daily />
						<place_ports_daily />
						<place_recreation_daily />
						<place_education_daily />
						<place_restaurant_daily />
						<place_health_daily />
						<place_church_daily />
						<place_cemetery_daily />
						<place_internet_daily />
						<place_others_daily />
						<unap_address_daily />
						<kikiriki_address_daily />
						<rico_rico_address_daily />
						<trinchero_address_daily />
						<essalud_address_daily />
						<health_post_detail_daily>
							<health_post_name_daily />
							<health_post_address_daily />
						</health_post_detail_daily>
						<health_center_detail_daily>
							<health_center_name_daily />
							<health_center_address_daily />
						</health_center_detail_daily>
						<health_clinic_detail_daily>
							<health_clinic_name_daily />
							<health_clinic_address_daily />
						</health_clinic_detail_daily>
						<sedaloreto_address_daily />
						<electro_oriente_address_daily />
						<telefonica_address_daily />
						<national_bank_address_daily />
						<caja_maynas_address_daily />
						<other_place_detail_daily>
							<other_place_name_daily />
							<other_place_address_daily />
						</other_place_detail_daily>
						<places_visited_daily_repeat jr:template="">
							<time_visited_place_daily>
								<visit_day_place />
							</time_visited_place_daily>
							<day0_date_label />
							<day1_date_label />
							<day2_date_label />
							<day3_date_label />
							<day4_date_label />
							<day5_date_label />
							<day6_date_label />
							<day7_date_label />
							<details_time_visited_place_daily>
								<times_visited_daily />
								<time_spent_daily />
							</details_time_visited_place_daily>
						</places_visited_daily_repeat>
						<visited_elsewhere_daily />
					</visit_place_daily_repeat>
					<time_in_house_daily_note />
					<time_in_house_monitoring_repeat jr:template="">
						<time_in_house_monitoring>
							<at_home_day />
						</time_in_house_monitoring>
						<day0_date_label />
						<day1_date_label />
						<day2_date_label />
						<day3_date_label />
						<day4_date_label />
						<day5_date_label />
						<day6_date_label />
						<day7_date_label />
						<hours_in_house_daily />
						<other_time_in_house_daily />
					</time_in_house_monitoring_repeat>
					<estado_fisico_group />
					<recorditorio_debe_contestar_esta_pregunta_para_cada_da_aparte_de_da_7 />
					<estado_fsico jr:template="">
						<visit_day_work_study_group>
							<estado_fisco_dia />
							<day0_date_label />
							<day1_date_label />
							<day2_date_label />
							<day3_date_label />
							<day4_date_label />
							<day5_date_label />
							<day6_date_label />
							<day7_date_label />
						</visit_day_work_study_group>
						<Self-care_activities />
						<Daily_activities />
						<Responsibility_at_home />
					</estado_fsico>
					<monetary_contribution />
					<group_observer_monitoring>
						<observer_monitoring />
						<rgelationship_monitoring />
						<difficulty_monitoring />
						<General_comment_monitoring />
					</group_observer_monitoring>
					<final_interview />
				</data>
			</instance>
			<instance id="number_interviews"><root>
          <item>
            <itextId>static_instance-number_interviews-0</itextId>
            <name>daily</name>
          </item>
          <item>
            <itextId>static_instance-number_interviews-1</itextId>
            <name>spending_a_day</name>
          </item>
          <item>
            <itextId>static_instance-number_interviews-2</itextId>
            <name>spending_two_days</name>
          </item>
          <item>
            <itextId>static_instance-number_interviews-3</itextId>
            <name>passing_3_days</name>
          </item>
        </root></instance>
			<instance id="home_of"><root>
          <item>
            <itextId>static_instance-home_of-0</itextId>
            <name>house_grandparents</name>
          </item>
          <item>
            <itextId>static_instance-home_of-1</itextId>
            <name>parents_house</name>
          </item>
          <item>
            <itextId>static_instance-home_of-2</itextId>
            <name>house_brother</name>
          </item>
          <item>
            <itextId>static_instance-home_of-3</itextId>
            <name>house_child</name>
          </item>
          <item>
            <itextId>static_instance-home_of-4</itextId>
            <name>house_uncle</name>
          </item>
          <item>
            <itextId>static_instance-home_of-5</itextId>
            <name>house_cousin</name>
          </item>
          <item>
            <itextId>static_instance-home_of-6</itextId>
            <name>house_nephew</name>
          </item>
          <item>
            <itextId>static_instance-home_of-7</itextId>
            <name>house_of_love</name>
          </item>
          <item>
            <itextId>static_instance-home_of-8</itextId>
            <name>house_friend</name>
          </item>
          <item>
            <itextId>static_instance-home_of-9</itextId>
            <name>House_law</name>
          </item>
          <item>
            <itextId>static_instance-home_of-10</itextId>
            <name>Someone_else_home</name>
          </item>
        </root></instance>
			<instance id="kikiriki_place"><root>
          <item>
            <itextId>static_instance-kikiriki_place-0</itextId>
            <name>kikiriki_napo</name>
          </item>
          <item>
            <itextId>static_instance-kikiriki_place-1</itextId>
            <name>kikiriki_san_juan</name>
          </item>
          <item>
            <itextId>static_instance-kikiriki_place-2</itextId>
            <name>kikiriki_grau</name>
          </item>
        </root></instance>
			<instance id="number_day_monitoring_visit"><root>
          <item>
            <itextId>static_instance-number_day_monitoring_visit-0</itextId>
            <name>day_interview_ear7_1</name>
          </item>
          <item>
            <itextId>static_instance-number_day_monitoring_visit-1</itextId>
            <name>day_interview_ear7_2</name>
          </item>
          <item>
            <itextId>static_instance-number_day_monitoring_visit-2</itextId>
            <name>day_interview_ear7_3</name>
          </item>
          <item>
            <itextId>static_instance-number_day_monitoring_visit-3</itextId>
            <name>day_interview_ear7_4</name>
          </item>
          <item>
            <itextId>static_instance-number_day_monitoring_visit-4</itextId>
            <name>day_interview_ear7_5</name>
          </item>
          <item>
            <itextId>static_instance-number_day_monitoring_visit-5</itextId>
            <name>day_interview_ear7_6</name>
          </item>
          <item>
            <itextId>static_instance-number_day_monitoring_visit-6</itextId>
            <name>day_interview_ear7_7</name>
          </item>
        </root></instance>
			<instance id="electro_oriente_place"><root>
          <item>
            <itextId>static_instance-electro_oriente_place-0</itextId>
            <name>electro_oriente_freyre</name>
          </item>
          <item>
            <itextId>static_instance-electro_oriente_place-1</itextId>
            <name>electro_oriente_tacna</name>
          </item>
          <item>
            <itextId>static_instance-electro_oriente_place-2</itextId>
            <name>electro_oriente_arica</name>
          </item>
        </root></instance>
			<instance id="places_time"><root>
          <item>
            <itextId>static_instance-places_time-0</itextId>
            <name>minutes_15_30</name>
          </item>
          <item>
            <itextId>static_instance-places_time-1</itextId>
            <name>minutes_30_60</name>
          </item>
          <item>
            <itextId>static_instance-places_time-2</itextId>
            <name>hours_1_2</name>
          </item>
          <item>
            <itextId>static_instance-places_time-3</itextId>
            <name>hours_2_4</name>
          </item>
          <item>
            <itextId>static_instance-places_time-4</itextId>
            <name>hours_4_6</name>
          </item>
          <item>
            <itextId>static_instance-places_time-5</itextId>
            <name>hours_6_8</name>
          </item>
          <item>
            <itextId>static_instance-places_time-6</itextId>
            <name>more_8hours</name>
          </item>
        </root></instance>
			<instance id="district"><root>
          <item>
            <itextId>static_instance-district-0</itextId>
            <name>belen_district</name>
          </item>
          <item>
            <itextId>static_instance-district-1</itextId>
            <name>iquitos_district</name>
          </item>
          <item>
            <itextId>static_instance-district-2</itextId>
            <name>punchana_district</name>
          </item>
          <item>
            <itextId>static_instance-district-3</itextId>
            <name>san_juan_district</name>
          </item>
        </root></instance>
			<instance id="hour_of_day"><root>
          <item>
            <itextId>static_instance-hour_of_day-0</itextId>
            <name>morning</name>
          </item>
          <item>
            <itextId>static_instance-hour_of_day-1</itextId>
            <name>afternoon</name>
          </item>
          <item>
            <itextId>static_instance-hour_of_day-2</itextId>
            <name>night</name>
          </item>
        </root></instance>
			<instance id="unap_place"><root>
          <item>
            <itextId>static_instance-unap_place-0</itextId>
            <name>unap_zungarococha</name>
          </item>
          <item>
            <itextId>static_instance-unap_place-1</itextId>
            <name>unap_bermudez</name>
          </item>
          <item>
            <itextId>static_instance-unap_place-2</itextId>
            <name>unap_fcace_aulas</name>
          </item>
          <item>
            <itextId>static_instance-unap_place-3</itextId>
            <name>unap_biblioteca</name>
          </item>
          <item>
            <itextId>static_instance-unap_place-4</itextId>
            <name>unap_magna</name>
          </item>
          <item>
            <itextId>static_instance-unap_place-5</itextId>
            <name>unap_biologia</name>
          </item>
          <item>
            <itextId>static_instance-unap_place-6</itextId>
            <name>unap_agronomia</name>
          </item>
          <item>
            <itextId>static_instance-unap_place-7</itextId>
            <name>unap_educacion</name>
          </item>
          <item>
            <itextId>static_instance-unap_place-8</itextId>
            <name>unap_comedor</name>
          </item>
          <item>
            <itextId>static_instance-unap_place-9</itextId>
            <name>unap_fcacenit</name>
          </item>
          <item>
            <itextId>static_instance-unap_place-10</itextId>
            <name>unap_sirna</name>
          </item>
          <item>
            <itextId>static_instance-unap_place-11</itextId>
            <name>unap_odontologia</name>
          </item>
          <item>
            <itextId>static_instance-unap_place-12</itextId>
            <name>unap_medicina</name>
          </item>
          <item>
            <itextId>static_instance-unap_place-13</itextId>
            <name>unap_enfermeria</name>
          </item>
          <item>
            <itextId>static_instance-unap_place-14</itextId>
            <name>unap_post_grado</name>
          </item>
        </root></instance>
			<instance id="caja_maynas_place"><root>
          <item>
            <itextId>static_instance-caja_maynas_place-0</itextId>
            <name>caja_maynas_prospero</name>
          </item>
          <item>
            <itextId>static_instance-caja_maynas_place-1</itextId>
            <name>caja_maynas_julio</name>
          </item>
          <item>
            <itextId>static_instance-caja_maynas_place-2</itextId>
            <name>caja_maynas_arequipa</name>
          </item>
          <item>
            <itextId>static_instance-caja_maynas_place-3</itextId>
            <name>caja_maynas_quinones</name>
          </item>
        </root></instance>
			<instance id="answer"><root>
          <item>
            <itextId>static_instance-answer-0</itextId>
            <name>paciente</name>
          </item>
          <item>
            <itextId>static_instance-answer-1</itextId>
            <name>padre_madre</name>
          </item>
          <item>
            <itextId>static_instance-answer-2</itextId>
            <name>other_caregiver</name>
          </item>
        </root></instance>
			<instance id="yes_no_idontknow"><root>
          <item>
            <itextId>static_instance-yes_no_idontknow-0</itextId>
            <name>no</name>
          </item>
          <item>
            <itextId>static_instance-yes_no_idontknow-1</itextId>
            <name>yes</name>
          </item>
          <item>
            <itextId>static_instance-yes_no_idontknow-2</itextId>
            <name>i_do_not_remember</name>
          </item>
        </root></instance>
			<instance id="yes_no"><root>
          <item>
            <itextId>static_instance-yes_no-0</itextId>
            <name>no</name>
          </item>
          <item>
            <itextId>static_instance-yes_no-1</itextId>
            <name>yes</name>
          </item>
        </root></instance>
			<instance id="survey_difficulty"><root>
          <item>
            <itextId>static_instance-survey_difficulty-0</itextId>
            <name>easy</name>
          </item>
          <item>
            <itextId>static_instance-survey_difficulty-1</itextId>
            <name>medium</name>
          </item>
          <item>
            <itextId>static_instance-survey_difficulty-2</itextId>
            <name>difficulty</name>
          </item>
        </root></instance>
			<instance id="relationship"><root>
          <item>
            <itextId>static_instance-relationship-0</itextId>
            <name>family</name>
          </item>
          <item>
            <itextId>static_instance-relationship-1</itextId>
            <name>friend</name>
          </item>
          <item>
            <itextId>static_instance-relationship-2</itextId>
            <name>neighbor</name>
          </item>
          <item>
            <itextId>static_instance-relationship-3</itextId>
            <name>another_relationship</name>
          </item>
        </root></instance>
			<instance id="yes_no_noknown"><root>
          <item>
            <itextId>static_instance-yes_no_noknown-0</itextId>
            <name>no</name>
          </item>
          <item>
            <itextId>static_instance-yes_no_noknown-1</itextId>
            <name>yes</name>
          </item>
          <item>
            <itextId>static_instance-yes_no_noknown-2</itextId>
            <name>no_known</name>
          </item>
        </root></instance>
			<instance id="trinchero_place"><root>
          <item>
            <itextId>static_instance-trinchero_place-0</itextId>
            <name>trinchero_napo</name>
          </item>
          <item>
            <itextId>static_instance-trinchero_place-1</itextId>
            <name>trinchero_quinhones</name>
          </item>
        </root></instance>
			<instance id="work_or_study"><root>
          <item>
            <itextId>static_instance-work_or_study-0</itextId>
            <name>work</name>
          </item>
          <item>
            <itextId>static_instance-work_or_study-1</itextId>
            <name>study</name>
          </item>
        </root></instance>
			<instance id="place_types"><root>
          <item>
            <itextId>static_instance-place_types-0</itextId>
            <name>market</name>
          </item>
          <item>
            <itextId>static_instance-place_types-1</itextId>
            <name>ports</name>
          </item>
          <item>
            <itextId>static_instance-place_types-2</itextId>
            <name>recreation</name>
          </item>
          <item>
            <itextId>static_instance-place_types-3</itextId>
            <name>education</name>
          </item>
          <item>
            <itextId>static_instance-place_types-4</itextId>
            <name>restaurant</name>
          </item>
          <item>
            <itextId>static_instance-place_types-5</itextId>
            <name>health</name>
          </item>
          <item>
            <itextId>static_instance-place_types-6</itextId>
            <name>church</name>
          </item>
          <item>
            <itextId>static_instance-place_types-7</itextId>
            <name>cemetery</name>
          </item>
          <item>
            <itextId>static_instance-place_types-8</itextId>
            <name>internet</name>
          </item>
          <item>
            <itextId>static_instance-place_types-9</itextId>
            <name>elsewhere</name>
          </item>
        </root></instance>
			<instance id="sedaloreto_place"><root>
          <item>
            <itextId>static_instance-sedaloreto_place-0</itextId>
            <name>sedaloreto_planta</name>
          </item>
          <item>
            <itextId>static_instance-sedaloreto_place-1</itextId>
            <name>sedaloreto_huallaga</name>
          </item>
        </root></instance>
			<instance id="essalud_place"><root>
          <item>
            <itextId>static_instance-essalud_place-0</itextId>
            <name>essalud_av_marina</name>
          </item>
          <item>
            <itextId>static_instance-essalud_place-1</itextId>
            <name>essalud_av_ejercito</name>
          </item>
          <item>
            <itextId>static_instance-essalud_place-2</itextId>
            <name>essalud_trujillo</name>
          </item>
          <item>
            <itextId>static_instance-essalud_place-3</itextId>
            <name>essalud_av_quinhones</name>
          </item>
        </root></instance>
			<instance id="name_interviewer"><root>
          <item>
            <itextId>static_instance-name_interviewer-0</itextId>
            <name>esther_Rios</name>
          </item>
          <item>
            <itextId>static_instance-name_interviewer-1</itextId>
            <name>wendy_Quiroz</name>
          </item>
          <item>
            <itextId>static_instance-name_interviewer-2</itextId>
            <name>alfonso_Vizcarra</name>
          </item>
          <item>
            <itextId>static_instance-name_interviewer-3</itextId>
            <name>jhonny_Córdova</name>
          </item>
          <item>
            <itextId>static_instance-name_interviewer-4</itextId>
            <name>Other_interviewer</name>
          </item>
        </root></instance>
			<instance id="day"><root>
          <item>
            <itextId>static_instance-day-0</itextId>
            <name>day_0</name>
          </item>
          <item>
            <itextId>static_instance-day-1</itextId>
            <name>day_1</name>
          </item>
          <item>
            <itextId>static_instance-day-2</itextId>
            <name>day_2</name>
          </item>
          <item>
            <itextId>static_instance-day-3</itextId>
            <name>day_3</name>
          </item>
          <item>
            <itextId>static_instance-day-4</itextId>
            <name>day_4</name>
          </item>
          <item>
            <itextId>static_instance-day-5</itextId>
            <name>day_5</name>
          </item>
          <item>
            <itextId>static_instance-day-6</itextId>
            <name>day_6</name>
          </item>
          <item>
            <itextId>static_instance-day-7</itextId>
            <name>day_7</name>
          </item>
        </root></instance>
			<instance id="reason_change"><root>
          <item>
            <itextId>static_instance-reason_change-0</itextId>
            <name>disease</name>
          </item>
          <item>
            <itextId>static_instance-reason_change-1</itextId>
            <name>another_reason_for_change_visit</name>
          </item>
        </root></instance>
			<instance id="day_visit"><root>
          <item>
            <itextId>static_instance-day_visit-0</itextId>
            <name>today</name>
          </item>
          <item>
            <itextId>static_instance-day_visit-1</itextId>
            <name>yesterday</name>
          </item>
          <item>
            <itextId>static_instance-day_visit-2</itextId>
            <name>days_ago_2</name>
          </item>
          <item>
            <itextId>static_instance-day_visit-3</itextId>
            <name>days_ago_3</name>
          </item>
        </root></instance>
			<instance id="reason_for_not_participating"><root>
          <item>
            <itextId>static_instance-reason_for_not_participating-0</itextId>
            <name>it_does_not_feel_right</name>
          </item>
          <item>
            <itextId>static_instance-reason_for_not_participating-1</itextId>
            <name>no_time</name>
          </item>
          <item>
            <itextId>static_instance-reason_for_not_participating-2</itextId>
            <name>does_not</name>
          </item>
          <item>
            <itextId>static_instance-reason_for_not_participating-3</itextId>
            <name>other</name>
          </item>
        </root></instance>
			<instance id="national_bank_place"><root>
          <item>
            <itextId>static_instance-national_bank_place-0</itextId>
            <name>national_bank_condamine</name>
          </item>
          <item>
            <itextId>static_instance-national_bank_place-1</itextId>
            <name>national_bank_punchana</name>
          </item>
          <item>
            <itextId>static_instance-national_bank_place-2</itextId>
            <name>national_bank_nanay</name>
          </item>
          <item>
            <itextId>static_instance-national_bank_place-3</itextId>
            <name>national_bank_san_juan</name>
          </item>
        </root></instance>
			<instance id="telefonica_place"><root>
          <item>
            <itextId>static_instance-telefonica_place-0</itextId>
            <name>telefonica_arica_central</name>
          </item>
          <item>
            <itextId>static_instance-telefonica_place-1</itextId>
            <name>telefonica_arica_pago</name>
          </item>
          <item>
            <itextId>static_instance-telefonica_place-2</itextId>
            <name>telefonica_huallaga</name>
          </item>
        </root></instance>
			<instance id="weekday"><root>
          <item>
            <itextId>static_instance-weekday-0</itextId>
            <name>monday</name>
          </item>
          <item>
            <itextId>static_instance-weekday-1</itextId>
            <name>tuesday</name>
          </item>
          <item>
            <itextId>static_instance-weekday-2</itextId>
            <name>wednesday</name>
          </item>
          <item>
            <itextId>static_instance-weekday-3</itextId>
            <name>thursday</name>
          </item>
          <item>
            <itextId>static_instance-weekday-4</itextId>
            <name>friday</name>
          </item>
          <item>
            <itextId>static_instance-weekday-5</itextId>
            <name>saturday</name>
          </item>
          <item>
            <itextId>static_instance-weekday-6</itextId>
            <name>sunday</name>
          </item>
        </root></instance>
			<instance id="reason_visit"><root>
          <item>
            <itextId>static_instance-reason_visit-0</itextId>
            <name>for_information</name>
          </item>
          <item>
            <itextId>static_instance-reason_visit-1</itextId>
            <name>resources_Logistics</name>
          </item>
          <item>
            <itextId>static_instance-reason_visit-2</itextId>
            <name>emotional</name>
          </item>
          <item>
            <itextId>static_instance-reason_visit-3</itextId>
            <name>unrelated_to_disease</name>
          </item>
          <item>
            <itextId>static_instance-reason_visit-4</itextId>
            <name>another_reason_to_visit</name>
          </item>
        </root></instance>
			<instance id="rico_rico_place"><root>
          <item>
            <itextId>static_instance-rico_rico_place-0</itextId>
            <name>rico_rico_quinhones</name>
          </item>
          <item>
            <itextId>static_instance-rico_rico_place-1</itextId>
            <name>rico_rico_nauta</name>
          </item>
        </root></instance>
			<instance src="jr://instance/casedb" id="casedb" />
			<instance src="jr://instance/session" id="commcaresession" />
			<bind vellum:nodeset="#form/name" nodeset="/data/name" vellum:calculate="#case/part_name" calculate="instance('casedb')/casedb/case[@case_id = instance('commcaresession')/session/data/case_id]/part_name" />
			<bind vellum:nodeset="#form/part_code" nodeset="/data/part_code" vellum:calculate="#case/case_name" calculate="instance('casedb')/casedb/case[@case_id = instance('commcaresession')/session/data/case_id]/case_name" />
			<bind vellum:nodeset="#form/first_blood_sample_date" nodeset="/data/first_blood_sample_date" vellum:calculate="#case/first_blood_sample_date" calculate="instance('casedb')/casedb/case[@case_id = instance('commcaresession')/session/data/case_id]/first_blood_sample_date" />
			<bind vellum:nodeset="#form/last_ear7_day" nodeset="/data/last_ear7_day" vellum:calculate="date(#case/actual_date_ear7) - date(#case/first_blood_sample_date)" calculate="date(instance('casedb')/casedb/case[@case_id = instance('commcaresession')/session/data/case_id]/actual_date_ear7) - date(instance('casedb')/casedb/case[@case_id = instance('commcaresession')/session/data/case_id]/first_blood_sample_date)" />
			<bind vellum:nodeset="#form/ear7_already_done" nodeset="/data/ear7_already_done" vellum:relevant="#case/visit_count_ear7 &gt; 0" relevant="instance('casedb')/casedb/case[@case_id = instance('commcaresession')/session/data/case_id]/visit_count_ear7 &gt; 0" />
			<bind vellum:nodeset="#form/fecha_hora" nodeset="/data/fecha_hora" />
			<bind vellum:nodeset="#form/fecha_hora/actual_date" nodeset="/data/fecha_hora/actual_date" type="xsd:date" required="true()" />
			<bind vellum:nodeset="#form/fecha_hora/actual_date_ear7" nodeset="/data/fecha_hora/actual_date_ear7" vellum:calculate="#form/fecha_hora/actual_date" calculate="/data/fecha_hora/actual_date" />
			<bind vellum:nodeset="#form/fecha_hora/actual_time" nodeset="/data/fecha_hora/actual_time" type="xsd:time" />
			<bind vellum:nodeset="#form/date_range_check_ipr" nodeset="/data/date_range_check_ipr" vellum:relevant="#form/fecha_hora/actual_date &lt;= #case/actual_date_ear7 or #form/fecha_hora/actual_date &lt;= #case/first_blood_sample_date or #form/fecha_hora/actual_date &gt; (#case/first_blood_sample_date + 8)" relevant="/data/fecha_hora/actual_date &lt;= instance('casedb')/casedb/case[@case_id = instance('commcaresession')/session/data/case_id]/actual_date_ear7 or /data/fecha_hora/actual_date &lt;= instance('casedb')/casedb/case[@case_id = instance('commcaresession')/session/data/case_id]/first_blood_sample_date or /data/fecha_hora/actual_date &gt; (instance('casedb')/casedb/case[@case_id = instance('commcaresession')/session/data/case_id]/first_blood_sample_date + 8)" required="true()" />
			<bind vellum:nodeset="#form/message_trigger_positive_part" nodeset="/data/message_trigger_positive_part" calculate="'trigger'" />
			<bind vellum:nodeset="#form/prev_visit_count_ear7" nodeset="/data/prev_visit_count_ear7" vellum:calculate="#case/visit_count_ear7" calculate="instance('casedb')/casedb/case[@case_id = instance('commcaresession')/session/data/case_id]/visit_count_ear7" />
			<bind vellum:nodeset="#form/visit_count_ear7" nodeset="/data/visit_count_ear7" vellum:calculate="if(#form/prev_visit_count_ear7 = '', 1, #form/prev_visit_count_ear7 + 1)" calculate="if(/data/prev_visit_count_ear7 = '', 1, /data/prev_visit_count_ear7 + 1)" />
			<bind vellum:nodeset="#form/ear7_day0" nodeset="/data/ear7_day0" vellum:relevant="#form/fecha_hora/actual_date - #case/first_blood_sample_date = 0" relevant="/data/fecha_hora/actual_date - instance('casedb')/casedb/case[@case_id = instance('commcaresession')/session/data/case_id]/first_blood_sample_date = 0" vellum:calculate="#form/fecha_hora/actual_date" calculate="/data/fecha_hora/actual_date" />
			<bind vellum:nodeset="#form/ear7_day1" nodeset="/data/ear7_day1" vellum:relevant="#form/fecha_hora/actual_date - #case/first_blood_sample_date = 1" relevant="/data/fecha_hora/actual_date - instance('casedb')/casedb/case[@case_id = instance('commcaresession')/session/data/case_id]/first_blood_sample_date = 1" vellum:calculate="#form/fecha_hora/actual_date" calculate="/data/fecha_hora/actual_date" />
			<bind vellum:nodeset="#form/ear7_day2" nodeset="/data/ear7_day2" vellum:relevant="#form/fecha_hora/actual_date - #case/first_blood_sample_date = 2" relevant="/data/fecha_hora/actual_date - instance('casedb')/casedb/case[@case_id = instance('commcaresession')/session/data/case_id]/first_blood_sample_date = 2" vellum:calculate="#form/fecha_hora/actual_date" calculate="/data/fecha_hora/actual_date" />
			<bind vellum:nodeset="#form/ear7_day3" nodeset="/data/ear7_day3" vellum:relevant="#form/fecha_hora/actual_date - #case/first_blood_sample_date = 3" relevant="/data/fecha_hora/actual_date - instance('casedb')/casedb/case[@case_id = instance('commcaresession')/session/data/case_id]/first_blood_sample_date = 3" vellum:calculate="#form/fecha_hora/actual_date" calculate="/data/fecha_hora/actual_date" />
			<bind vellum:nodeset="#form/ear7_day4" nodeset="/data/ear7_day4" vellum:relevant="#form/fecha_hora/actual_date - #case/first_blood_sample_date = 4" relevant="/data/fecha_hora/actual_date - instance('casedb')/casedb/case[@case_id = instance('commcaresession')/session/data/case_id]/first_blood_sample_date = 4" vellum:calculate="#form/fecha_hora/actual_date" calculate="/data/fecha_hora/actual_date" />
			<bind vellum:nodeset="#form/ear7_day5" nodeset="/data/ear7_day5" vellum:relevant="#form/fecha_hora/actual_date - #case/first_blood_sample_date = 5" relevant="/data/fecha_hora/actual_date - instance('casedb')/casedb/case[@case_id = instance('commcaresession')/session/data/case_id]/first_blood_sample_date = 5" vellum:calculate="#form/fecha_hora/actual_date" calculate="/data/fecha_hora/actual_date" />
			<bind vellum:nodeset="#form/ear7_day6" nodeset="/data/ear7_day6" vellum:relevant="#form/fecha_hora/actual_date - #case/first_blood_sample_date = 6" relevant="/data/fecha_hora/actual_date - instance('casedb')/casedb/case[@case_id = instance('commcaresession')/session/data/case_id]/first_blood_sample_date = 6" vellum:calculate="#form/fecha_hora/actual_date" calculate="/data/fecha_hora/actual_date" />
			<bind vellum:nodeset="#form/ear7_day7" nodeset="/data/ear7_day7" vellum:relevant="#form/fecha_hora/actual_date - #case/first_blood_sample_date = 7" relevant="/data/fecha_hora/actual_date - instance('casedb')/casedb/case[@case_id = instance('commcaresession')/session/data/case_id]/first_blood_sample_date = 7" vellum:calculate="#form/fecha_hora/actual_date" calculate="/data/fecha_hora/actual_date" />
			<bind vellum:nodeset="#form/ear7_day8" nodeset="/data/ear7_day8" vellum:relevant="#form/fecha_hora/actual_date - #case/first_blood_sample_date = 8" relevant="/data/fecha_hora/actual_date - instance('casedb')/casedb/case[@case_id = instance('commcaresession')/session/data/case_id]/first_blood_sample_date = 8" vellum:calculate="#form/fecha_hora/actual_date" calculate="/data/fecha_hora/actual_date" />
			<bind vellum:nodeset="#form/ear7_day9" nodeset="/data/ear7_day9" vellum:relevant="#form/fecha_hora/actual_date - #case/first_blood_sample_date = 9" relevant="/data/fecha_hora/actual_date - instance('casedb')/casedb/case[@case_id = instance('commcaresession')/session/data/case_id]/first_blood_sample_date = 9" vellum:calculate="#form/fecha_hora/actual_date" calculate="/data/fecha_hora/actual_date" />
			<bind vellum:nodeset="#form/ear7_day10" nodeset="/data/ear7_day10" vellum:relevant="#form/fecha_hora/actual_date - #case/first_blood_sample_date = 10" relevant="/data/fecha_hora/actual_date - instance('casedb')/casedb/case[@case_id = instance('commcaresession')/session/data/case_id]/first_blood_sample_date = 10" vellum:calculate="#form/fecha_hora/actual_date" calculate="/data/fecha_hora/actual_date" />
			<bind vellum:nodeset="#form/answered_by" nodeset="/data/answered_by" />
			<bind vellum:nodeset="#form/answered_by/interview_answer" nodeset="/data/answered_by/interview_answer" required="true()" />
			<bind vellum:nodeset="#form/answered_by/another_caregiver" nodeset="/data/answered_by/another_caregiver" type="xsd:string" vellum:relevant="selected(#form/answered_by/interview_answer, 'other_caregiver')" relevant="selected(/data/answered_by/interview_answer, 'other_caregiver')" required="true()" />
			<bind vellum:nodeset="#form/answered_by/phone_in_person" nodeset="/data/answered_by/phone_in_person" required="true()" />
			<bind vellum:nodeset="#form/number_interviews" nodeset="/data/number_interviews" vellum:relevant="#case/visit_count_ear7 = 1" relevant="instance('casedb')/casedb/case[@case_id = instance('commcaresession')/session/data/case_id]/visit_count_ear7 = 1" required="true()" />
			<bind vellum:nodeset="#form/diagnosis_details" nodeset="/data/diagnosis_details" vellum:relevant="#form/visit_count_ear7 = 1" relevant="/data/visit_count_ear7 = 1" />
			<bind vellum:nodeset="#form/diagnosis_details/cluster_number" nodeset="/data/diagnosis_details/cluster_number" type="xsd:int" required="true()" />
			<bind vellum:nodeset="#form/diagnosis_details/cluster_code" nodeset="/data/diagnosis_details/cluster_code" vellum:calculate="concat(&quot;POU&quot;, if(#form/diagnosis_details/cluster_number &lt; 10, &quot;000&quot;, if(#form/diagnosis_details/cluster_number &gt; 9 and #form/diagnosis_details/cluster_number &lt; 100, &quot;00&quot;, &quot;0&quot;)), #form/diagnosis_details/cluster_number)" calculate="concat(&quot;POU&quot;, if(/data/diagnosis_details/cluster_number &lt; 10, &quot;000&quot;, if(/data/diagnosis_details/cluster_number &gt; 9 and /data/diagnosis_details/cluster_number &lt; 100, &quot;00&quot;, &quot;0&quot;)), /data/diagnosis_details/cluster_number)" />
			<bind vellum:nodeset="#form/diagnosis_details/diagnosis" nodeset="/data/diagnosis_details/diagnosis" required="true()" />
			<bind vellum:nodeset="#form/diagnosis_details/index_contact" nodeset="/data/diagnosis_details/index_contact" vellum:relevant="#form/visit_count_ear7 = 1" relevant="/data/visit_count_ear7 = 1" required="true()" />
			<bind vellum:nodeset="#form/diagnosis_details/message_day30" nodeset="/data/diagnosis_details/message_day30" vellum:calculate="#case/day_30_quenstionnaires_due" calculate="instance('casedb')/casedb/case[@case_id = instance('commcaresession')/session/data/case_id]/day_30_quenstionnaires_due" />
			<bind vellum:nodeset="#form/gps" nodeset="/data/gps" vellum:relevant="#form/visit_count_ear7 = 1" relevant="/data/visit_count_ear7 = 1" />
			<bind vellum:nodeset="#form/gps/acepta_llevar_gps" nodeset="/data/gps/acepta_llevar_gps" required="true()" />
			<bind vellum:nodeset="#form/gps/codigo_gps" nodeset="/data/gps/codigo_gps" type="xsd:int" vellum:relevant="#form/gps/acepta_llevar_gps = 'yes'" relevant="/data/gps/acepta_llevar_gps = 'yes'" required="true()" />
			<bind vellum:nodeset="#form/temp" nodeset="/data/temp" />
			<bind vellum:nodeset="#form/temp/tympanic_auxillary" nodeset="/data/temp/tympanic_auxillary" required="true()" />
			<bind vellum:nodeset="#form/temp/temp_right" nodeset="/data/temp/temp_right" type="xsd:double" constraint="regex(., '^[3-4][0-9]?\.?[0-9]$')" vellum:relevant="#form/temp/tympanic_auxillary = 'tympanic' or #form/temp/tympanic_auxillary = 'axillary'" relevant="/data/temp/tympanic_auxillary = 'tympanic' or /data/temp/tympanic_auxillary = 'axillary'" required="true()" />
			<bind vellum:nodeset="#form/temp/temp_left" nodeset="/data/temp/temp_left" type="xsd:double" constraint="regex(., '^[3-4][0-9]?\.?[0-9]$')" vellum:relevant="#form/temp/tympanic_auxillary = 'tympanic' or #form/temp/tympanic_auxillary = 'axillary'" relevant="/data/temp/tympanic_auxillary = 'tympanic' or /data/temp/tympanic_auxillary = 'axillary'" required="true()" />
			<bind vellum:nodeset="#form/day0_definition" nodeset="/data/day0_definition" vellum:calculate="format-date(date(#case/first_blood_sample_date), &quot;%a, %b, %e, %Y&quot;)" calculate="format-date(date(instance('casedb')/casedb/case[@case_id = instance('commcaresession')/session/data/case_id]/first_blood_sample_date), &quot;%a, %b, %e, %Y&quot;)" />
			<bind vellum:nodeset="#form/day1_definition" nodeset="/data/day1_definition" vellum:calculate="format-date(date(#case/first_blood_sample_date + 1), &quot;%a, %b, %e, %Y&quot;)" calculate="format-date(date(instance('casedb')/casedb/case[@case_id = instance('commcaresession')/session/data/case_id]/first_blood_sample_date + 1), &quot;%a, %b, %e, %Y&quot;)" />
			<bind vellum:nodeset="#form/day2_definition" nodeset="/data/day2_definition" vellum:calculate="format-date(date(#case/first_blood_sample_date + 2), &quot;%a, %b, %e, %Y&quot;)" calculate="format-date(date(instance('casedb')/casedb/case[@case_id = instance('commcaresession')/session/data/case_id]/first_blood_sample_date + 2), &quot;%a, %b, %e, %Y&quot;)" />
			<bind vellum:nodeset="#form/day3_definition" nodeset="/data/day3_definition" vellum:calculate="format-date(date(#case/first_blood_sample_date + 3), &quot;%a, %b, %e, %Y&quot;)" calculate="format-date(date(instance('casedb')/casedb/case[@case_id = instance('commcaresession')/session/data/case_id]/first_blood_sample_date + 3), &quot;%a, %b, %e, %Y&quot;)" />
			<bind vellum:nodeset="#form/day4_definition" nodeset="/data/day4_definition" vellum:calculate="format-date(date(#case/first_blood_sample_date + 4), &quot;%a, %b %e, %Y&quot;)" calculate="format-date(date(instance('casedb')/casedb/case[@case_id = instance('commcaresession')/session/data/case_id]/first_blood_sample_date + 4), &quot;%a, %b %e, %Y&quot;)" />
			<bind vellum:nodeset="#form/day5_definition" nodeset="/data/day5_definition" vellum:calculate="format-date(date(#case/first_blood_sample_date + 5), &quot;%a, %b %e, %Y&quot;)" calculate="format-date(date(instance('casedb')/casedb/case[@case_id = instance('commcaresession')/session/data/case_id]/first_blood_sample_date + 5), &quot;%a, %b %e, %Y&quot;)" />
			<bind vellum:nodeset="#form/day6_definition" nodeset="/data/day6_definition" vellum:calculate="format-date(date(#case/first_blood_sample_date + 6), &quot;%a, %b %e, %Y&quot;)" calculate="format-date(date(instance('casedb')/casedb/case[@case_id = instance('commcaresession')/session/data/case_id]/first_blood_sample_date + 6), &quot;%a, %b %e, %Y&quot;)" />
			<bind vellum:nodeset="#form/day7_definition" nodeset="/data/day7_definition" vellum:calculate="format-date(date(#case/first_blood_sample_date + 7), &quot;%a, %b %e, %Y&quot;)" calculate="format-date(date(instance('casedb')/casedb/case[@case_id = instance('commcaresession')/session/data/case_id]/first_blood_sample_date + 7), &quot;%a, %b %e, %Y&quot;)" />
			<bind vellum:nodeset="#form/work_study_monitoring_note" nodeset="/data/work_study_monitoring_note" type="xsd:string" readonly="true()" />
			<bind vellum:nodeset="#form/work_study_monitoring_repeat" nodeset="/data/work_study_monitoring_repeat" />
			<bind vellum:nodeset="#form/work_study_monitoring_repeat/work_study_visited_before" nodeset="/data/work_study_monitoring_repeat/work_study_visited_before" />
			<bind vellum:nodeset="#form/work_study_monitoring_repeat/work_study_monitoring_group" nodeset="/data/work_study_monitoring_repeat/work_study_monitoring_group" />
			<bind vellum:nodeset="#form/work_study_monitoring_repeat/work_study_monitoring_group/work_study_number_retrospective_initial" nodeset="/data/work_study_monitoring_repeat/work_study_monitoring_group/work_study_number_retrospective_initial" type="xsd:int" vellum:relevant="#form/work_study_monitoring_repeat/work_study_visited_before = 'yes'" relevant="/data/work_study_monitoring_repeat/work_study_visited_before = 'yes'" />
			<bind vellum:nodeset="#form/work_study_monitoring_repeat/work_study_monitoring_group/work_study_monitoring" nodeset="/data/work_study_monitoring_repeat/work_study_monitoring_group/work_study_monitoring" />
			<bind vellum:nodeset="#form/work_study_monitoring_repeat/work_study_monitoring_group/work_study_code_monitoring" nodeset="/data/work_study_monitoring_repeat/work_study_monitoring_group/work_study_code_monitoring" type="xsd:string" />
			<bind vellum:nodeset="#form/work_study_monitoring_repeat/work_study_monitoring_group/work_address_name_monitoring" nodeset="/data/work_study_monitoring_repeat/work_study_monitoring_group/work_address_name_monitoring" type="xsd:string" vellum:relevant="#form/work_study_monitoring_repeat/work_study_visited_before = 'no'" relevant="/data/work_study_monitoring_repeat/work_study_visited_before = 'no'" />
			<bind vellum:nodeset="#form/work_study_monitoring_repeat/work_study_monitoring_group/work_address_street_monitoring" nodeset="/data/work_study_monitoring_repeat/work_study_monitoring_group/work_address_street_monitoring" type="xsd:string" vellum:relevant="#form/work_study_monitoring_repeat/work_study_visited_before = 'no'" relevant="/data/work_study_monitoring_repeat/work_study_visited_before = 'no'" />
			<bind vellum:nodeset="#form/work_study_monitoring_repeat/work_study_monitoring_group/work_address_number_monitoring" nodeset="/data/work_study_monitoring_repeat/work_study_monitoring_group/work_address_number_monitoring" type="xsd:string" vellum:relevant="#form/work_study_monitoring_repeat/work_study_visited_before = 'no'" relevant="/data/work_study_monitoring_repeat/work_study_visited_before = 'no'" />
			<bind vellum:nodeset="#form/work_study_monitoring_repeat/work_study_monitoring_group/reference_place_monitoring" nodeset="/data/work_study_monitoring_repeat/work_study_monitoring_group/reference_place_monitoring" type="xsd:string" vellum:relevant="#form/work_study_monitoring_repeat/work_study_visited_before = 'no'" relevant="/data/work_study_monitoring_repeat/work_study_visited_before = 'no'" />
			<bind vellum:nodeset="#form/work_study_monitoring_repeat/work_study_monitoring_group/work_address_district_monitoring" nodeset="/data/work_study_monitoring_repeat/work_study_monitoring_group/work_address_district_monitoring" vellum:relevant="#form/work_study_monitoring_repeat/work_study_visited_before = 'no'" relevant="/data/work_study_monitoring_repeat/work_study_visited_before = 'no'" />
			<bind vellum:nodeset="#form/work_study_monitoring_repeat/work_study_monitoring_group2" nodeset="/data/work_study_monitoring_repeat/work_study_monitoring_group2" />
			<bind vellum:nodeset="#form/work_study_monitoring_repeat/work_study_monitoring_group2/visit_day_work_study_group" nodeset="/data/work_study_monitoring_repeat/work_study_monitoring_group2/visit_day_work_study_group" />
			<bind vellum:nodeset="#form/work_study_monitoring_repeat/work_study_monitoring_group2/visit_day_work_study_group/visit_day_work_study" nodeset="/data/work_study_monitoring_repeat/work_study_monitoring_group2/visit_day_work_study_group/visit_day_work_study" required="true()" />
			<bind vellum:nodeset="#form/work_study_monitoring_repeat/work_study_monitoring_group2/day0_date_label" nodeset="/data/work_study_monitoring_repeat/work_study_monitoring_group2/day0_date_label" vellum:relevant="#form/work_study_monitoring_repeat/work_study_monitoring_group2/visit_day_work_study_group/visit_day_work_study = 'day_0'" relevant="/data/work_study_monitoring_repeat/work_study_monitoring_group2/visit_day_work_study_group/visit_day_work_study = 'day_0'" />
			<bind vellum:nodeset="#form/work_study_monitoring_repeat/work_study_monitoring_group2/day1_date_label" nodeset="/data/work_study_monitoring_repeat/work_study_monitoring_group2/day1_date_label" vellum:relevant="#form/work_study_monitoring_repeat/work_study_monitoring_group2/visit_day_work_study_group/visit_day_work_study = 'day_1'" relevant="/data/work_study_monitoring_repeat/work_study_monitoring_group2/visit_day_work_study_group/visit_day_work_study = 'day_1'" />
			<bind vellum:nodeset="#form/work_study_monitoring_repeat/work_study_monitoring_group2/day2_date_label" nodeset="/data/work_study_monitoring_repeat/work_study_monitoring_group2/day2_date_label" vellum:relevant="#form/work_study_monitoring_repeat/work_study_monitoring_group2/visit_day_work_study_group/visit_day_work_study = 'day_2'" relevant="/data/work_study_monitoring_repeat/work_study_monitoring_group2/visit_day_work_study_group/visit_day_work_study = 'day_2'" />
			<bind vellum:nodeset="#form/work_study_monitoring_repeat/work_study_monitoring_group2/day3_date_label" nodeset="/data/work_study_monitoring_repeat/work_study_monitoring_group2/day3_date_label" vellum:relevant="#form/work_study_monitoring_repeat/work_study_monitoring_group2/visit_day_work_study_group/visit_day_work_study = 'day_3'" relevant="/data/work_study_monitoring_repeat/work_study_monitoring_group2/visit_day_work_study_group/visit_day_work_study = 'day_3'" />
			<bind vellum:nodeset="#form/work_study_monitoring_repeat/work_study_monitoring_group2/day4_date_label" nodeset="/data/work_study_monitoring_repeat/work_study_monitoring_group2/day4_date_label" vellum:relevant="#form/work_study_monitoring_repeat/work_study_monitoring_group2/visit_day_work_study_group/visit_day_work_study = 'day_4'" relevant="/data/work_study_monitoring_repeat/work_study_monitoring_group2/visit_day_work_study_group/visit_day_work_study = 'day_4'" />
			<bind vellum:nodeset="#form/work_study_monitoring_repeat/work_study_monitoring_group2/day5_date_label" nodeset="/data/work_study_monitoring_repeat/work_study_monitoring_group2/day5_date_label" vellum:relevant="#form/work_study_monitoring_repeat/work_study_monitoring_group2/visit_day_work_study_group/visit_day_work_study = 'day_5'" relevant="/data/work_study_monitoring_repeat/work_study_monitoring_group2/visit_day_work_study_group/visit_day_work_study = 'day_5'" />
			<bind vellum:nodeset="#form/work_study_monitoring_repeat/work_study_monitoring_group2/day6_date_label" nodeset="/data/work_study_monitoring_repeat/work_study_monitoring_group2/day6_date_label" vellum:relevant="#form/work_study_monitoring_repeat/work_study_monitoring_group2/visit_day_work_study_group/visit_day_work_study = 'day_6'" relevant="/data/work_study_monitoring_repeat/work_study_monitoring_group2/visit_day_work_study_group/visit_day_work_study = 'day_6'" />
			<bind vellum:nodeset="#form/work_study_monitoring_repeat/work_study_monitoring_group2/day7_date_label" nodeset="/data/work_study_monitoring_repeat/work_study_monitoring_group2/day7_date_label" vellum:relevant="#form/work_study_monitoring_repeat/work_study_monitoring_group2/visit_day_work_study_group/visit_day_work_study = 'day_7'" relevant="/data/work_study_monitoring_repeat/work_study_monitoring_group2/visit_day_work_study_group/visit_day_work_study = 'day_7'" />
			<bind vellum:nodeset="#form/work_study_monitoring_repeat/work_study_monitoring_group2/details_day_work_study_group" nodeset="/data/work_study_monitoring_repeat/work_study_monitoring_group2/details_day_work_study_group" />
			<bind vellum:nodeset="#form/work_study_monitoring_repeat/work_study_monitoring_group2/details_day_work_study_group/sometimes_visit_work_monitoring" nodeset="/data/work_study_monitoring_repeat/work_study_monitoring_group2/details_day_work_study_group/sometimes_visit_work_monitoring" type="xsd:int" required="true()" />
			<bind vellum:nodeset="#form/work_study_monitoring_repeat/work_study_monitoring_group2/details_day_work_study_group/hour_work_monitoring" nodeset="/data/work_study_monitoring_repeat/work_study_monitoring_group2/details_day_work_study_group/hour_work_monitoring" required="true()" />
			<bind vellum:nodeset="#form/work_study_monitoring_repeat/work_study_monitoring_group2/details_day_work_study_group/be_time_work_monitoring" nodeset="/data/work_study_monitoring_repeat/work_study_monitoring_group2/details_day_work_study_group/be_time_work_monitoring" required="true()" />
			<bind vellum:nodeset="#form/work_study_monitoring_repeat/work_study_monitoring_group2/details_day_work_study_group/revisited_work_study" nodeset="/data/work_study_monitoring_repeat/work_study_monitoring_group2/details_day_work_study_group/revisited_work_study" type="xsd:string" />
			<bind vellum:nodeset="#form/work_study_monitoring_repeat/other_work_study_monitoring" nodeset="/data/work_study_monitoring_repeat/other_work_study_monitoring" type="xsd:string" readonly="true()" />
			<bind vellum:nodeset="#form/visit_house_monitoring_note" nodeset="/data/visit_house_monitoring_note" type="xsd:string" readonly="true()" />
			<bind vellum:nodeset="#form/visit_house_monitoring_repeat" nodeset="/data/visit_house_monitoring_repeat" />
			<bind vellum:nodeset="#form/visit_house_monitoring_repeat/group_house_monitoring1" nodeset="/data/visit_house_monitoring_repeat/group_house_monitoring1" />
			<bind vellum:nodeset="#form/visit_house_monitoring_repeat/group_house_monitoring1/house_visited_before" nodeset="/data/visit_house_monitoring_repeat/group_house_monitoring1/house_visited_before" />
			<bind vellum:nodeset="#form/visit_house_monitoring_repeat/group_house_monitoring2" nodeset="/data/visit_house_monitoring_repeat/group_house_monitoring2" />
			<bind vellum:nodeset="#form/visit_house_monitoring_repeat/group_house_monitoring2/house_number_retrospective_initial" nodeset="/data/visit_house_monitoring_repeat/group_house_monitoring2/house_number_retrospective_initial" type="xsd:int" vellum:relevant="#form/visit_house_monitoring_repeat/group_house_monitoring1/house_visited_before = 'yes'" relevant="/data/visit_house_monitoring_repeat/group_house_monitoring1/house_visited_before = 'yes'" />
			<bind vellum:nodeset="#form/visit_house_monitoring_repeat/group_house_monitoring2/code_instead_visit_monitoring" nodeset="/data/visit_house_monitoring_repeat/group_house_monitoring2/code_instead_visit_monitoring" type="xsd:string" />
			<bind vellum:nodeset="#form/visit_house_monitoring_repeat/group_house_monitoring2/visited_house_monitoring" nodeset="/data/visit_house_monitoring_repeat/group_house_monitoring2/visited_house_monitoring" vellum:relevant="#form/visit_house_monitoring_repeat/group_house_monitoring1/house_visited_before = 'no'" relevant="/data/visit_house_monitoring_repeat/group_house_monitoring1/house_visited_before = 'no'" />
			<bind vellum:nodeset="#form/visit_house_monitoring_repeat/group_house_monitoring2/name_person_visited_monitoring" nodeset="/data/visit_house_monitoring_repeat/group_house_monitoring2/name_person_visited_monitoring" type="xsd:string" vellum:relevant="#form/visit_house_monitoring_repeat/group_house_monitoring1/house_visited_before = 'no'" relevant="/data/visit_house_monitoring_repeat/group_house_monitoring1/house_visited_before = 'no'" />
			<bind vellum:nodeset="#form/visit_house_monitoring_repeat/group_house_monitoring2/house_address_street_monitoring" nodeset="/data/visit_house_monitoring_repeat/group_house_monitoring2/house_address_street_monitoring" type="xsd:string" vellum:relevant="#form/visit_house_monitoring_repeat/group_house_monitoring1/house_visited_before = 'no'" relevant="/data/visit_house_monitoring_repeat/group_house_monitoring1/house_visited_before = 'no'" />
			<bind vellum:nodeset="#form/visit_house_monitoring_repeat/group_house_monitoring2/house_address_number_monitoring" nodeset="/data/visit_house_monitoring_repeat/group_house_monitoring2/house_address_number_monitoring" type="xsd:string" vellum:relevant="#form/visit_house_monitoring_repeat/group_house_monitoring1/house_visited_before = 'no'" relevant="/data/visit_house_monitoring_repeat/group_house_monitoring1/house_visited_before = 'no'" />
			<bind vellum:nodeset="#form/visit_house_monitoring_repeat/group_house_monitoring2/reference_house_monitoring" nodeset="/data/visit_house_monitoring_repeat/group_house_monitoring2/reference_house_monitoring" type="xsd:string" vellum:relevant="#form/visit_house_monitoring_repeat/group_house_monitoring1/house_visited_before = 'no'" relevant="/data/visit_house_monitoring_repeat/group_house_monitoring1/house_visited_before = 'no'" />
			<bind vellum:nodeset="#form/visit_house_monitoring_repeat/group_house_monitoring2/house_address_district_monitoring" nodeset="/data/visit_house_monitoring_repeat/group_house_monitoring2/house_address_district_monitoring" vellum:relevant="#form/visit_house_monitoring_repeat/group_house_monitoring1/house_visited_before = 'no'" relevant="/data/visit_house_monitoring_repeat/group_house_monitoring1/house_visited_before = 'no'" />
			<bind vellum:nodeset="#form/visit_house_monitoring_repeat/group_house_monitoring2/frequency_house_monitoring" nodeset="/data/visit_house_monitoring_repeat/group_house_monitoring2/frequency_house_monitoring" />
			<bind vellum:nodeset="#form/visit_house_monitoring_repeat/group_house_monitoring3_note" nodeset="/data/visit_house_monitoring_repeat/group_house_monitoring3_note" type="xsd:string" readonly="true()" />
			<bind vellum:nodeset="#form/visit_house_monitoring_repeat/group_house_monitoring3_repeat" nodeset="/data/visit_house_monitoring_repeat/group_house_monitoring3_repeat" />
			<bind vellum:nodeset="#form/visit_house_monitoring_repeat/group_house_monitoring3_repeat/group_house_monitoring3" nodeset="/data/visit_house_monitoring_repeat/group_house_monitoring3_repeat/group_house_monitoring3" />
			<bind vellum:nodeset="#form/visit_house_monitoring_repeat/group_house_monitoring3_repeat/group_house_monitoring3/visit_day_house" nodeset="/data/visit_house_monitoring_repeat/group_house_monitoring3_repeat/group_house_monitoring3/visit_day_house" required="true()" />
			<bind vellum:nodeset="#form/visit_house_monitoring_repeat/group_house_monitoring3_repeat/day0_date_label" nodeset="/data/visit_house_monitoring_repeat/group_house_monitoring3_repeat/day0_date_label" vellum:relevant="#form/visit_house_monitoring_repeat/group_house_monitoring3_repeat/group_house_monitoring3/visit_day_house = 'day_0'" relevant="/data/visit_house_monitoring_repeat/group_house_monitoring3_repeat/group_house_monitoring3/visit_day_house = 'day_0'" />
			<bind vellum:nodeset="#form/visit_house_monitoring_repeat/group_house_monitoring3_repeat/day1_date_label" nodeset="/data/visit_house_monitoring_repeat/group_house_monitoring3_repeat/day1_date_label" vellum:relevant="#form/visit_house_monitoring_repeat/group_house_monitoring3_repeat/group_house_monitoring3/visit_day_house = 'day_1'" relevant="/data/visit_house_monitoring_repeat/group_house_monitoring3_repeat/group_house_monitoring3/visit_day_house = 'day_1'" />
			<bind vellum:nodeset="#form/visit_house_monitoring_repeat/group_house_monitoring3_repeat/day2_date_label" nodeset="/data/visit_house_monitoring_repeat/group_house_monitoring3_repeat/day2_date_label" vellum:relevant="#form/visit_house_monitoring_repeat/group_house_monitoring3_repeat/group_house_monitoring3/visit_day_house = 'day_2'" relevant="/data/visit_house_monitoring_repeat/group_house_monitoring3_repeat/group_house_monitoring3/visit_day_house = 'day_2'" />
			<bind vellum:nodeset="#form/visit_house_monitoring_repeat/group_house_monitoring3_repeat/day3_date_label" nodeset="/data/visit_house_monitoring_repeat/group_house_monitoring3_repeat/day3_date_label" vellum:relevant="#form/visit_house_monitoring_repeat/group_house_monitoring3_repeat/group_house_monitoring3/visit_day_house = 'day_3'" relevant="/data/visit_house_monitoring_repeat/group_house_monitoring3_repeat/group_house_monitoring3/visit_day_house = 'day_3'" />
			<bind vellum:nodeset="#form/visit_house_monitoring_repeat/group_house_monitoring3_repeat/day4_date_label" nodeset="/data/visit_house_monitoring_repeat/group_house_monitoring3_repeat/day4_date_label" vellum:relevant="#form/visit_house_monitoring_repeat/group_house_monitoring3_repeat/group_house_monitoring3/visit_day_house = 'day_4'" relevant="/data/visit_house_monitoring_repeat/group_house_monitoring3_repeat/group_house_monitoring3/visit_day_house = 'day_4'" />
			<bind vellum:nodeset="#form/visit_house_monitoring_repeat/group_house_monitoring3_repeat/day5_date_label" nodeset="/data/visit_house_monitoring_repeat/group_house_monitoring3_repeat/day5_date_label" vellum:relevant="#form/visit_house_monitoring_repeat/group_house_monitoring3_repeat/group_house_monitoring3/visit_day_house = 'day_5'" relevant="/data/visit_house_monitoring_repeat/group_house_monitoring3_repeat/group_house_monitoring3/visit_day_house = 'day_5'" />
			<bind vellum:nodeset="#form/visit_house_monitoring_repeat/group_house_monitoring3_repeat/day6_date_label" nodeset="/data/visit_house_monitoring_repeat/group_house_monitoring3_repeat/day6_date_label" vellum:relevant="#form/visit_house_monitoring_repeat/group_house_monitoring3_repeat/group_house_monitoring3/visit_day_house = 'day_6'" relevant="/data/visit_house_monitoring_repeat/group_house_monitoring3_repeat/group_house_monitoring3/visit_day_house = 'day_6'" />
			<bind vellum:nodeset="#form/visit_house_monitoring_repeat/group_house_monitoring3_repeat/day7_date_label" nodeset="/data/visit_house_monitoring_repeat/group_house_monitoring3_repeat/day7_date_label" vellum:relevant="#form/visit_house_monitoring_repeat/group_house_monitoring3_repeat/group_house_monitoring3/visit_day_house = 'day_7'" relevant="/data/visit_house_monitoring_repeat/group_house_monitoring3_repeat/group_house_monitoring3/visit_day_house = 'day_7'" />
			<bind vellum:nodeset="#form/visit_house_monitoring_repeat/group_house_monitoring3_repeat/details_group_house_monitoring3" nodeset="/data/visit_house_monitoring_repeat/group_house_monitoring3_repeat/details_group_house_monitoring3" />
			<bind vellum:nodeset="#form/visit_house_monitoring_repeat/group_house_monitoring3_repeat/details_group_house_monitoring3/Sometimes_visit_house_monitoring" nodeset="/data/visit_house_monitoring_repeat/group_house_monitoring3_repeat/details_group_house_monitoring3/Sometimes_visit_house_monitoring" type="xsd:int" required="true()" />
			<bind vellum:nodeset="#form/visit_house_monitoring_repeat/group_house_monitoring3_repeat/details_group_house_monitoring3/be_time_house_monitoring" nodeset="/data/visit_house_monitoring_repeat/group_house_monitoring3_repeat/details_group_house_monitoring3/be_time_house_monitoring" required="true()" />
			<bind vellum:nodeset="#form/visit_house_monitoring_repeat/group_house_monitoring3_repeat/details_group_house_monitoring3/hour_house_monitoring" nodeset="/data/visit_house_monitoring_repeat/group_house_monitoring3_repeat/details_group_house_monitoring3/hour_house_monitoring" required="true()" />
			<bind vellum:nodeset="#form/visit_house_monitoring_repeat/group_house_monitoring3_repeat/details_group_house_monitoring3/reason_visit_this_house" nodeset="/data/visit_house_monitoring_repeat/group_house_monitoring3_repeat/details_group_house_monitoring3/reason_visit_this_house" />
			<bind vellum:nodeset="#form/visit_house_monitoring_repeat/group_house_monitoring3_repeat/details_group_house_monitoring3/revisited_house" nodeset="/data/visit_house_monitoring_repeat/group_house_monitoring3_repeat/details_group_house_monitoring3/revisited_house" type="xsd:string" readonly="true()" />
			<bind vellum:nodeset="#form/visit_house_monitoring_repeat/change_time_visit" nodeset="/data/visit_house_monitoring_repeat/change_time_visit" />
			<bind vellum:nodeset="#form/visit_house_monitoring_repeat/changed_time_visiting_house" nodeset="/data/visit_house_monitoring_repeat/changed_time_visiting_house" />
			<bind vellum:nodeset="#form/visit_house_monitoring_repeat/changed_time_visiting_house/reason_change" nodeset="/data/visit_house_monitoring_repeat/changed_time_visiting_house/reason_change" vellum:relevant="#form/visit_house_monitoring_repeat/change_time_visit = 'yes'" relevant="/data/visit_house_monitoring_repeat/change_time_visit = 'yes'" />
			<bind vellum:nodeset="#form/visit_house_monitoring_repeat/changed_time_visiting_house/reason_change_other" nodeset="/data/visit_house_monitoring_repeat/changed_time_visiting_house/reason_change_other" type="xsd:string" vellum:relevant="#form/visit_house_monitoring_repeat/change_time_visit = 'yes'" relevant="/data/visit_house_monitoring_repeat/change_time_visit = 'yes'" />
			<bind vellum:nodeset="#form/visit_house_monitoring_repeat/changed_time_visiting_house/home_sick_accessed_daily" nodeset="/data/visit_house_monitoring_repeat/changed_time_visiting_house/home_sick_accessed_daily" vellum:relevant="#form/visit_house_monitoring_repeat/group_house_monitoring1/house_visited_before = 'no'" relevant="/data/visit_house_monitoring_repeat/group_house_monitoring1/house_visited_before = 'no'" />
			<bind vellum:nodeset="#form/visit_house_monitoring_repeat/changed_time_visiting_house/sketch_house_monitoring" nodeset="/data/visit_house_monitoring_repeat/changed_time_visiting_house/sketch_house_monitoring" />
			<bind vellum:nodeset="#form/visit_house_monitoring_repeat/drawing_sketch_monitoring" nodeset="/data/visit_house_monitoring_repeat/drawing_sketch_monitoring" type="binary" vellum:relevant="#form/visit_house_monitoring_repeat/changed_time_visiting_house/sketch_house_monitoring = 'yes'" relevant="/data/visit_house_monitoring_repeat/changed_time_visiting_house/sketch_house_monitoring = 'yes'" />
			<bind vellum:nodeset="#form/visit_house_monitoring_repeat/visit_other_house_daily" nodeset="/data/visit_house_monitoring_repeat/visit_other_house_daily" type="xsd:string" readonly="true()" />
			<bind vellum:nodeset="#form/visitors_recieved" nodeset="/data/visitors_recieved" type="xsd:string" readonly="true()" />
			<bind vellum:nodeset="#form/visit_people_visiting_me_daily_repeat" nodeset="/data/visit_people_visiting_me_daily_repeat" />
			<bind vellum:nodeset="#form/visit_people_visiting_me_daily_repeat/group_visited_me_monitoring" nodeset="/data/visit_people_visiting_me_daily_repeat/group_visited_me_monitoring" />
			<bind vellum:nodeset="#form/visit_people_visiting_me_daily_repeat/group_visited_me_monitoring/visitor_name_daily" nodeset="/data/visit_people_visiting_me_daily_repeat/group_visited_me_monitoring/visitor_name_daily" type="xsd:string" />
			<bind vellum:nodeset="#form/visit_people_visiting_me_daily_repeat/group_visited_me_monitoring/relationship_daily" nodeset="/data/visit_people_visiting_me_daily_repeat/group_visited_me_monitoring/relationship_daily" />
			<bind vellum:nodeset="#form/visit_people_visiting_me_daily_repeat/days_people_visiting_me_daily_note" nodeset="/data/visit_people_visiting_me_daily_repeat/days_people_visiting_me_daily_note" type="xsd:string" readonly="true()" />
			<bind vellum:nodeset="#form/visit_people_visiting_me_daily_repeat/group_visited_daily_repeat" nodeset="/data/visit_people_visiting_me_daily_repeat/group_visited_daily_repeat" />
			<bind vellum:nodeset="#form/visit_people_visiting_me_daily_repeat/group_visited_daily_repeat/group_visited_me_daily" nodeset="/data/visit_people_visiting_me_daily_repeat/group_visited_daily_repeat/group_visited_me_daily" />
			<bind vellum:nodeset="#form/visit_people_visiting_me_daily_repeat/group_visited_daily_repeat/group_visited_me_daily/day_visited_daily" nodeset="/data/visit_people_visiting_me_daily_repeat/group_visited_daily_repeat/group_visited_me_daily/day_visited_daily" required="true()" />
			<bind vellum:nodeset="#form/visit_people_visiting_me_daily_repeat/group_visited_daily_repeat/day0_date_label" nodeset="/data/visit_people_visiting_me_daily_repeat/group_visited_daily_repeat/day0_date_label" vellum:relevant="#form/visit_people_visiting_me_daily_repeat/group_visited_daily_repeat/group_visited_me_daily/day_visited_daily = 'day_0'" relevant="/data/visit_people_visiting_me_daily_repeat/group_visited_daily_repeat/group_visited_me_daily/day_visited_daily = 'day_0'" />
			<bind vellum:nodeset="#form/visit_people_visiting_me_daily_repeat/group_visited_daily_repeat/day1_date_label" nodeset="/data/visit_people_visiting_me_daily_repeat/group_visited_daily_repeat/day1_date_label" vellum:relevant="#form/visit_people_visiting_me_daily_repeat/group_visited_daily_repeat/group_visited_me_daily/day_visited_daily = 'day_1'" relevant="/data/visit_people_visiting_me_daily_repeat/group_visited_daily_repeat/group_visited_me_daily/day_visited_daily = 'day_1'" />
			<bind vellum:nodeset="#form/visit_people_visiting_me_daily_repeat/group_visited_daily_repeat/day2_date_label" nodeset="/data/visit_people_visiting_me_daily_repeat/group_visited_daily_repeat/day2_date_label" vellum:relevant="#form/visit_people_visiting_me_daily_repeat/group_visited_daily_repeat/group_visited_me_daily/day_visited_daily = 'day_2'" relevant="/data/visit_people_visiting_me_daily_repeat/group_visited_daily_repeat/group_visited_me_daily/day_visited_daily = 'day_2'" />
			<bind vellum:nodeset="#form/visit_people_visiting_me_daily_repeat/group_visited_daily_repeat/day3_date_label" nodeset="/data/visit_people_visiting_me_daily_repeat/group_visited_daily_repeat/day3_date_label" vellum:relevant="#form/visit_people_visiting_me_daily_repeat/group_visited_daily_repeat/group_visited_me_daily/day_visited_daily = 'day_3'" relevant="/data/visit_people_visiting_me_daily_repeat/group_visited_daily_repeat/group_visited_me_daily/day_visited_daily = 'day_3'" />
			<bind vellum:nodeset="#form/visit_people_visiting_me_daily_repeat/group_visited_daily_repeat/day4_date_label" nodeset="/data/visit_people_visiting_me_daily_repeat/group_visited_daily_repeat/day4_date_label" vellum:relevant="#form/visit_people_visiting_me_daily_repeat/group_visited_daily_repeat/group_visited_me_daily/day_visited_daily = 'day_4'" relevant="/data/visit_people_visiting_me_daily_repeat/group_visited_daily_repeat/group_visited_me_daily/day_visited_daily = 'day_4'" />
			<bind vellum:nodeset="#form/visit_people_visiting_me_daily_repeat/group_visited_daily_repeat/day5_date_label" nodeset="/data/visit_people_visiting_me_daily_repeat/group_visited_daily_repeat/day5_date_label" vellum:relevant="#form/visit_people_visiting_me_daily_repeat/group_visited_daily_repeat/group_visited_me_daily/day_visited_daily = 'day_5'" relevant="/data/visit_people_visiting_me_daily_repeat/group_visited_daily_repeat/group_visited_me_daily/day_visited_daily = 'day_5'" />
			<bind vellum:nodeset="#form/visit_people_visiting_me_daily_repeat/group_visited_daily_repeat/day6_date_label" nodeset="/data/visit_people_visiting_me_daily_repeat/group_visited_daily_repeat/day6_date_label" vellum:relevant="#form/visit_people_visiting_me_daily_repeat/group_visited_daily_repeat/group_visited_me_daily/day_visited_daily = 'day_6'" relevant="/data/visit_people_visiting_me_daily_repeat/group_visited_daily_repeat/group_visited_me_daily/day_visited_daily = 'day_6'" />
			<bind vellum:nodeset="#form/visit_people_visiting_me_daily_repeat/group_visited_daily_repeat/day7_date_label" nodeset="/data/visit_people_visiting_me_daily_repeat/group_visited_daily_repeat/day7_date_label" vellum:relevant="#form/visit_people_visiting_me_daily_repeat/group_visited_daily_repeat/group_visited_me_daily/day_visited_daily = 'day_7'" relevant="/data/visit_people_visiting_me_daily_repeat/group_visited_daily_repeat/group_visited_me_daily/day_visited_daily = 'day_7'" />
			<bind vellum:nodeset="#form/visit_people_visiting_me_daily_repeat/group_visited_daily_repeat/details_visited_daily" nodeset="/data/visit_people_visiting_me_daily_repeat/group_visited_daily_repeat/details_visited_daily" />
			<bind vellum:nodeset="#form/visit_people_visiting_me_daily_repeat/group_visited_daily_repeat/details_visited_daily/visited_directly_you" nodeset="/data/visit_people_visiting_me_daily_repeat/group_visited_daily_repeat/details_visited_daily/visited_directly_you" />
			<bind vellum:nodeset="#form/visit_people_visiting_me_daily_repeat/group_visited_daily_repeat/details_visited_daily/known_disease_daily" nodeset="/data/visit_people_visiting_me_daily_repeat/group_visited_daily_repeat/details_visited_daily/known_disease_daily" />
			<bind vellum:nodeset="#form/visit_people_visiting_me_daily_repeat/group_visited_daily_repeat/details_visited_daily/reason_why_I_visit_daily" nodeset="/data/visit_people_visiting_me_daily_repeat/group_visited_daily_repeat/details_visited_daily/reason_why_I_visit_daily" />
			<bind vellum:nodeset="#form/visit_people_visiting_me_daily_repeat/group_visited_daily_repeat/revisited_person" nodeset="/data/visit_people_visiting_me_daily_repeat/group_visited_daily_repeat/revisited_person" type="xsd:string" readonly="true()" />
			<bind vellum:nodeset="#form/visit_people_visiting_me_daily_repeat/frequency_of_visit_daily" nodeset="/data/visit_people_visiting_me_daily_repeat/frequency_of_visit_daily" />
			<bind vellum:nodeset="#form/visit_people_visiting_me_daily_repeat/other_people_visiting_daily" nodeset="/data/visit_people_visiting_me_daily_repeat/other_people_visiting_daily" type="xsd:string" readonly="true()" />
			<bind vellum:nodeset="#form/visit_place_note_daily" nodeset="/data/visit_place_note_daily" type="xsd:string" readonly="true()" />
			<bind vellum:nodeset="#form/visit_place_daily_repeat" nodeset="/data/visit_place_daily_repeat" />
			<bind vellum:nodeset="#form/visit_place_daily_repeat/place_type_daily" nodeset="/data/visit_place_daily_repeat/place_type_daily" />
			<bind vellum:nodeset="#form/visit_place_daily_repeat/place_markets_daily" nodeset="/data/visit_place_daily_repeat/place_markets_daily" vellum:relevant="#form/visit_place_daily_repeat/place_type_daily = 'market'" relevant="/data/visit_place_daily_repeat/place_type_daily = 'market'" />
			<bind vellum:nodeset="#form/visit_place_daily_repeat/place_ports_daily" nodeset="/data/visit_place_daily_repeat/place_ports_daily" vellum:relevant="#form/visit_place_daily_repeat/place_type_daily = 'ports'" relevant="/data/visit_place_daily_repeat/place_type_daily = 'ports'" />
			<bind vellum:nodeset="#form/visit_place_daily_repeat/place_recreation_daily" nodeset="/data/visit_place_daily_repeat/place_recreation_daily" vellum:relevant="#form/visit_place_daily_repeat/place_type_daily = 'recreation'" relevant="/data/visit_place_daily_repeat/place_type_daily = 'recreation'" />
			<bind vellum:nodeset="#form/visit_place_daily_repeat/place_education_daily" nodeset="/data/visit_place_daily_repeat/place_education_daily" vellum:relevant="#form/visit_place_daily_repeat/place_type_daily = 'education'" relevant="/data/visit_place_daily_repeat/place_type_daily = 'education'" />
			<bind vellum:nodeset="#form/visit_place_daily_repeat/place_restaurant_daily" nodeset="/data/visit_place_daily_repeat/place_restaurant_daily" vellum:relevant="#form/visit_place_daily_repeat/place_type_daily = 'restaurant'" relevant="/data/visit_place_daily_repeat/place_type_daily = 'restaurant'" />
			<bind vellum:nodeset="#form/visit_place_daily_repeat/place_health_daily" nodeset="/data/visit_place_daily_repeat/place_health_daily" vellum:relevant="#form/visit_place_daily_repeat/place_type_daily = 'health'" relevant="/data/visit_place_daily_repeat/place_type_daily = 'health'" />
			<bind vellum:nodeset="#form/visit_place_daily_repeat/place_church_daily" nodeset="/data/visit_place_daily_repeat/place_church_daily" vellum:relevant="#form/visit_place_daily_repeat/place_type_daily = 'church'" relevant="/data/visit_place_daily_repeat/place_type_daily = 'church'" />
			<bind vellum:nodeset="#form/visit_place_daily_repeat/place_cemetery_daily" nodeset="/data/visit_place_daily_repeat/place_cemetery_daily" vellum:relevant="#form/visit_place_daily_repeat/place_type_daily = 'cemetery'" relevant="/data/visit_place_daily_repeat/place_type_daily = 'cemetery'" />
			<bind vellum:nodeset="#form/visit_place_daily_repeat/place_internet_daily" nodeset="/data/visit_place_daily_repeat/place_internet_daily" vellum:relevant="#form/visit_place_daily_repeat/place_type_daily = 'internet'" relevant="/data/visit_place_daily_repeat/place_type_daily = 'internet'" />
			<bind vellum:nodeset="#form/visit_place_daily_repeat/place_others_daily" nodeset="/data/visit_place_daily_repeat/place_others_daily" vellum:relevant="#form/visit_place_daily_repeat/place_type_daily = 'elsewhere'" relevant="/data/visit_place_daily_repeat/place_type_daily = 'elsewhere'" />
			<bind vellum:nodeset="#form/visit_place_daily_repeat/unap_address_daily" nodeset="/data/visit_place_daily_repeat/unap_address_daily" vellum:relevant="#form/visit_place_daily_repeat/place_education_daily = 'unap'" relevant="/data/visit_place_daily_repeat/place_education_daily = 'unap'" />
			<bind vellum:nodeset="#form/visit_place_daily_repeat/kikiriki_address_daily" nodeset="/data/visit_place_daily_repeat/kikiriki_address_daily" vellum:relevant="#form/visit_place_daily_repeat/place_restaurant_daily = 'restaurant_kikiriki'" relevant="/data/visit_place_daily_repeat/place_restaurant_daily = 'restaurant_kikiriki'" />
			<bind vellum:nodeset="#form/visit_place_daily_repeat/rico_rico_address_daily" nodeset="/data/visit_place_daily_repeat/rico_rico_address_daily" vellum:relevant="#form/visit_place_daily_repeat/place_restaurant_daily = 'restaurant_rico_rico'" relevant="/data/visit_place_daily_repeat/place_restaurant_daily = 'restaurant_rico_rico'" />
			<bind vellum:nodeset="#form/visit_place_daily_repeat/trinchero_address_daily" nodeset="/data/visit_place_daily_repeat/trinchero_address_daily" vellum:relevant="#form/visit_place_daily_repeat/place_restaurant_daily = 'restaurant_trinchero'" relevant="/data/visit_place_daily_repeat/place_restaurant_daily = 'restaurant_trinchero'" />
			<bind vellum:nodeset="#form/visit_place_daily_repeat/essalud_address_daily" nodeset="/data/visit_place_daily_repeat/essalud_address_daily" vellum:relevant="#form/visit_place_daily_repeat/place_health_daily = 'essalud'" relevant="/data/visit_place_daily_repeat/place_health_daily = 'essalud'" />
			<bind vellum:nodeset="#form/visit_place_daily_repeat/health_post_detail_daily" nodeset="/data/visit_place_daily_repeat/health_post_detail_daily" vellum:relevant="#form/visit_place_daily_repeat/place_health_daily = 'health_post'" relevant="/data/visit_place_daily_repeat/place_health_daily = 'health_post'" />
			<bind vellum:nodeset="#form/visit_place_daily_repeat/health_post_detail_daily/health_post_name_daily" nodeset="/data/visit_place_daily_repeat/health_post_detail_daily/health_post_name_daily" type="xsd:string" />
			<bind vellum:nodeset="#form/visit_place_daily_repeat/health_post_detail_daily/health_post_address_daily" nodeset="/data/visit_place_daily_repeat/health_post_detail_daily/health_post_address_daily" type="xsd:string" />
			<bind vellum:nodeset="#form/visit_place_daily_repeat/health_center_detail_daily" nodeset="/data/visit_place_daily_repeat/health_center_detail_daily" vellum:relevant="#form/visit_place_daily_repeat/place_health_daily = 'health_center'" relevant="/data/visit_place_daily_repeat/place_health_daily = 'health_center'" />
			<bind vellum:nodeset="#form/visit_place_daily_repeat/health_center_detail_daily/health_center_name_daily" nodeset="/data/visit_place_daily_repeat/health_center_detail_daily/health_center_name_daily" type="xsd:string" />
			<bind vellum:nodeset="#form/visit_place_daily_repeat/health_center_detail_daily/health_center_address_daily" nodeset="/data/visit_place_daily_repeat/health_center_detail_daily/health_center_address_daily" type="xsd:string" />
			<bind vellum:nodeset="#form/visit_place_daily_repeat/health_clinic_detail_daily" nodeset="/data/visit_place_daily_repeat/health_clinic_detail_daily" vellum:relevant="#form/visit_place_daily_repeat/place_health_daily = 'health_clinic'" relevant="/data/visit_place_daily_repeat/place_health_daily = 'health_clinic'" />
			<bind vellum:nodeset="#form/visit_place_daily_repeat/health_clinic_detail_daily/health_clinic_name_daily" nodeset="/data/visit_place_daily_repeat/health_clinic_detail_daily/health_clinic_name_daily" type="xsd:string" />
			<bind vellum:nodeset="#form/visit_place_daily_repeat/health_clinic_detail_daily/health_clinic_address_daily" nodeset="/data/visit_place_daily_repeat/health_clinic_detail_daily/health_clinic_address_daily" type="xsd:string" />
			<bind vellum:nodeset="#form/visit_place_daily_repeat/sedaloreto_address_daily" nodeset="/data/visit_place_daily_repeat/sedaloreto_address_daily" vellum:relevant="#form/visit_place_daily_repeat/place_others_daily = 'sedaloreto'" relevant="/data/visit_place_daily_repeat/place_others_daily = 'sedaloreto'" />
			<bind vellum:nodeset="#form/visit_place_daily_repeat/electro_oriente_address_daily" nodeset="/data/visit_place_daily_repeat/electro_oriente_address_daily" vellum:relevant="#form/visit_place_daily_repeat/place_others_daily = 'electro_oriente'" relevant="/data/visit_place_daily_repeat/place_others_daily = 'electro_oriente'" />
			<bind vellum:nodeset="#form/visit_place_daily_repeat/telefonica_address_daily" nodeset="/data/visit_place_daily_repeat/telefonica_address_daily" vellum:relevant="#form/visit_place_daily_repeat/place_others_daily = 'telefonica'" relevant="/data/visit_place_daily_repeat/place_others_daily = 'telefonica'" />
			<bind vellum:nodeset="#form/visit_place_daily_repeat/national_bank_address_daily" nodeset="/data/visit_place_daily_repeat/national_bank_address_daily" vellum:relevant="#form/visit_place_daily_repeat/place_others_daily = 'national_bank'" relevant="/data/visit_place_daily_repeat/place_others_daily = 'national_bank'" />
			<bind vellum:nodeset="#form/visit_place_daily_repeat/caja_maynas_address_daily" nodeset="/data/visit_place_daily_repeat/caja_maynas_address_daily" vellum:relevant="#form/visit_place_daily_repeat/place_others_daily = 'caja_maynas'" relevant="/data/visit_place_daily_repeat/place_others_daily = 'caja_maynas'" />
			<bind vellum:nodeset="#form/visit_place_daily_repeat/other_place_detail_daily" nodeset="/data/visit_place_daily_repeat/other_place_detail_daily" vellum:relevant="#form/visit_place_daily_repeat/place_markets_daily = 'other_market' or #form/visit_place_daily_repeat/place_ports_daily = 'other_port' or #form/visit_place_daily_repeat/place_recreation_daily = 'other_recreation' or #form/visit_place_daily_repeat/place_education_daily = 'other_education' or #form/visit_place_daily_repeat/place_restaurant_daily = 'other_restaurant' or #form/visit_place_daily_repeat/place_church_daily = 'other_church' or #form/visit_place_daily_repeat/place_cemetery_daily = 'other_cemetery' or #form/visit_place_daily_repeat/place_internet_daily = 'other_internet' or #form/visit_place_daily_repeat/place_others_daily = 'other_elsewhere'" relevant="/data/visit_place_daily_repeat/place_markets_daily = 'other_market' or /data/visit_place_daily_repeat/place_ports_daily = 'other_port' or /data/visit_place_daily_repeat/place_recreation_daily = 'other_recreation' or /data/visit_place_daily_repeat/place_education_daily = 'other_education' or /data/visit_place_daily_repeat/place_restaurant_daily = 'other_restaurant' or /data/visit_place_daily_repeat/place_church_daily = 'other_church' or /data/visit_place_daily_repeat/place_cemetery_daily = 'other_cemetery' or /data/visit_place_daily_repeat/place_internet_daily = 'other_internet' or /data/visit_place_daily_repeat/place_others_daily = 'other_elsewhere'" />
			<bind vellum:nodeset="#form/visit_place_daily_repeat/other_place_detail_daily/other_place_name_daily" nodeset="/data/visit_place_daily_repeat/other_place_detail_daily/other_place_name_daily" type="xsd:string" />
			<bind vellum:nodeset="#form/visit_place_daily_repeat/other_place_detail_daily/other_place_address_daily" nodeset="/data/visit_place_daily_repeat/other_place_detail_daily/other_place_address_daily" type="xsd:string" />
			<bind vellum:nodeset="#form/visit_place_daily_repeat/places_visited_daily_repeat" nodeset="/data/visit_place_daily_repeat/places_visited_daily_repeat" />
			<bind vellum:nodeset="#form/visit_place_daily_repeat/places_visited_daily_repeat/time_visited_place_daily" nodeset="/data/visit_place_daily_repeat/places_visited_daily_repeat/time_visited_place_daily" />
			<bind vellum:nodeset="#form/visit_place_daily_repeat/places_visited_daily_repeat/time_visited_place_daily/visit_day_place" nodeset="/data/visit_place_daily_repeat/places_visited_daily_repeat/time_visited_place_daily/visit_day_place" required="true()" />
			<bind vellum:nodeset="#form/visit_place_daily_repeat/places_visited_daily_repeat/day0_date_label" nodeset="/data/visit_place_daily_repeat/places_visited_daily_repeat/day0_date_label" vellum:relevant="#form/visit_place_daily_repeat/places_visited_daily_repeat/time_visited_place_daily/visit_day_place = 'day_0'" relevant="/data/visit_place_daily_repeat/places_visited_daily_repeat/time_visited_place_daily/visit_day_place = 'day_0'" />
			<bind vellum:nodeset="#form/visit_place_daily_repeat/places_visited_daily_repeat/day1_date_label" nodeset="/data/visit_place_daily_repeat/places_visited_daily_repeat/day1_date_label" vellum:relevant="#form/visit_place_daily_repeat/places_visited_daily_repeat/time_visited_place_daily/visit_day_place = 'day_1'" relevant="/data/visit_place_daily_repeat/places_visited_daily_repeat/time_visited_place_daily/visit_day_place = 'day_1'" />
			<bind vellum:nodeset="#form/visit_place_daily_repeat/places_visited_daily_repeat/day2_date_label" nodeset="/data/visit_place_daily_repeat/places_visited_daily_repeat/day2_date_label" vellum:relevant="#form/visit_place_daily_repeat/places_visited_daily_repeat/time_visited_place_daily/visit_day_place = 'day_2'" relevant="/data/visit_place_daily_repeat/places_visited_daily_repeat/time_visited_place_daily/visit_day_place = 'day_2'" />
			<bind vellum:nodeset="#form/visit_place_daily_repeat/places_visited_daily_repeat/day3_date_label" nodeset="/data/visit_place_daily_repeat/places_visited_daily_repeat/day3_date_label" vellum:relevant="#form/visit_place_daily_repeat/places_visited_daily_repeat/time_visited_place_daily/visit_day_place = 'day_3'" relevant="/data/visit_place_daily_repeat/places_visited_daily_repeat/time_visited_place_daily/visit_day_place = 'day_3'" />
			<bind vellum:nodeset="#form/visit_place_daily_repeat/places_visited_daily_repeat/day4_date_label" nodeset="/data/visit_place_daily_repeat/places_visited_daily_repeat/day4_date_label" vellum:relevant="#form/visit_place_daily_repeat/places_visited_daily_repeat/time_visited_place_daily/visit_day_place = 'day_4'" relevant="/data/visit_place_daily_repeat/places_visited_daily_repeat/time_visited_place_daily/visit_day_place = 'day_4'" />
			<bind vellum:nodeset="#form/visit_place_daily_repeat/places_visited_daily_repeat/day5_date_label" nodeset="/data/visit_place_daily_repeat/places_visited_daily_repeat/day5_date_label" vellum:relevant="#form/visit_place_daily_repeat/places_visited_daily_repeat/time_visited_place_daily/visit_day_place = 'day_5'" relevant="/data/visit_place_daily_repeat/places_visited_daily_repeat/time_visited_place_daily/visit_day_place = 'day_5'" />
			<bind vellum:nodeset="#form/visit_place_daily_repeat/places_visited_daily_repeat/day6_date_label" nodeset="/data/visit_place_daily_repeat/places_visited_daily_repeat/day6_date_label" vellum:relevant="#form/visit_place_daily_repeat/places_visited_daily_repeat/time_visited_place_daily/visit_day_place = 'day_6'" relevant="/data/visit_place_daily_repeat/places_visited_daily_repeat/time_visited_place_daily/visit_day_place = 'day_6'" />
			<bind vellum:nodeset="#form/visit_place_daily_repeat/places_visited_daily_repeat/day7_date_label" nodeset="/data/visit_place_daily_repeat/places_visited_daily_repeat/day7_date_label" vellum:relevant="#form/visit_place_daily_repeat/places_visited_daily_repeat/time_visited_place_daily/visit_day_place = 'day_7'" relevant="/data/visit_place_daily_repeat/places_visited_daily_repeat/time_visited_place_daily/visit_day_place = 'day_7'" />
			<bind vellum:nodeset="#form/visit_place_daily_repeat/places_visited_daily_repeat/details_time_visited_place_daily" nodeset="/data/visit_place_daily_repeat/places_visited_daily_repeat/details_time_visited_place_daily" />
			<bind vellum:nodeset="#form/visit_place_daily_repeat/places_visited_daily_repeat/details_time_visited_place_daily/times_visited_daily" nodeset="/data/visit_place_daily_repeat/places_visited_daily_repeat/details_time_visited_place_daily/times_visited_daily" type="xsd:int" required="true()" />
			<bind vellum:nodeset="#form/visit_place_daily_repeat/places_visited_daily_repeat/details_time_visited_place_daily/time_spent_daily" nodeset="/data/visit_place_daily_repeat/places_visited_daily_repeat/details_time_visited_place_daily/time_spent_daily" required="true()" />
			<bind vellum:nodeset="#form/visit_place_daily_repeat/visited_elsewhere_daily" nodeset="/data/visit_place_daily_repeat/visited_elsewhere_daily" type="xsd:string" readonly="true()" />
			<bind vellum:nodeset="#form/time_in_house_daily_note" nodeset="/data/time_in_house_daily_note" type="xsd:string" readonly="true()" />
			<bind vellum:nodeset="#form/time_in_house_monitoring_repeat" nodeset="/data/time_in_house_monitoring_repeat" />
			<bind vellum:nodeset="#form/time_in_house_monitoring_repeat/time_in_house_monitoring" nodeset="/data/time_in_house_monitoring_repeat/time_in_house_monitoring" />
			<bind vellum:nodeset="#form/time_in_house_monitoring_repeat/time_in_house_monitoring/at_home_day" nodeset="/data/time_in_house_monitoring_repeat/time_in_house_monitoring/at_home_day" required="true()" />
			<bind vellum:nodeset="#form/time_in_house_monitoring_repeat/day0_date_label" nodeset="/data/time_in_house_monitoring_repeat/day0_date_label" vellum:relevant="#form/time_in_house_monitoring_repeat/time_in_house_monitoring/at_home_day = 'day_0'" relevant="/data/time_in_house_monitoring_repeat/time_in_house_monitoring/at_home_day = 'day_0'" />
			<bind vellum:nodeset="#form/time_in_house_monitoring_repeat/day1_date_label" nodeset="/data/time_in_house_monitoring_repeat/day1_date_label" vellum:relevant="#form/time_in_house_monitoring_repeat/time_in_house_monitoring/at_home_day = 'day_1'" relevant="/data/time_in_house_monitoring_repeat/time_in_house_monitoring/at_home_day = 'day_1'" />
			<bind vellum:nodeset="#form/time_in_house_monitoring_repeat/day2_date_label" nodeset="/data/time_in_house_monitoring_repeat/day2_date_label" vellum:relevant="#form/time_in_house_monitoring_repeat/time_in_house_monitoring/at_home_day = 'day_2'" relevant="/data/time_in_house_monitoring_repeat/time_in_house_monitoring/at_home_day = 'day_2'" />
			<bind vellum:nodeset="#form/time_in_house_monitoring_repeat/day3_date_label" nodeset="/data/time_in_house_monitoring_repeat/day3_date_label" vellum:relevant="#form/time_in_house_monitoring_repeat/time_in_house_monitoring/at_home_day = 'day_3'" relevant="/data/time_in_house_monitoring_repeat/time_in_house_monitoring/at_home_day = 'day_3'" />
			<bind vellum:nodeset="#form/time_in_house_monitoring_repeat/day4_date_label" nodeset="/data/time_in_house_monitoring_repeat/day4_date_label" vellum:relevant="#form/time_in_house_monitoring_repeat/time_in_house_monitoring/at_home_day = 'day_4'" relevant="/data/time_in_house_monitoring_repeat/time_in_house_monitoring/at_home_day = 'day_4'" />
			<bind vellum:nodeset="#form/time_in_house_monitoring_repeat/day5_date_label" nodeset="/data/time_in_house_monitoring_repeat/day5_date_label" vellum:relevant="#form/time_in_house_monitoring_repeat/time_in_house_monitoring/at_home_day = 'day_5'" relevant="/data/time_in_house_monitoring_repeat/time_in_house_monitoring/at_home_day = 'day_5'" />
			<bind vellum:nodeset="#form/time_in_house_monitoring_repeat/day6_date_label" nodeset="/data/time_in_house_monitoring_repeat/day6_date_label" vellum:relevant="#form/time_in_house_monitoring_repeat/time_in_house_monitoring/at_home_day = 'day_6'" relevant="/data/time_in_house_monitoring_repeat/time_in_house_monitoring/at_home_day = 'day_6'" />
			<bind vellum:nodeset="#form/time_in_house_monitoring_repeat/day7_date_label" nodeset="/data/time_in_house_monitoring_repeat/day7_date_label" vellum:relevant="#form/time_in_house_monitoring_repeat/time_in_house_monitoring/at_home_day = 'day_7'" relevant="/data/time_in_house_monitoring_repeat/time_in_house_monitoring/at_home_day = 'day_7'" />
			<bind vellum:nodeset="#form/time_in_house_monitoring_repeat/hours_in_house_daily" nodeset="/data/time_in_house_monitoring_repeat/hours_in_house_daily" type="xsd:int" />
			<bind vellum:nodeset="#form/time_in_house_monitoring_repeat/other_time_in_house_daily" nodeset="/data/time_in_house_monitoring_repeat/other_time_in_house_daily" type="xsd:string" readonly="true()" />
			<bind vellum:nodeset="#form/estado_fisico_group" nodeset="/data/estado_fisico_group" />
			<bind vellum:nodeset="#form/recorditorio_debe_contestar_esta_pregunta_para_cada_da_aparte_de_da_7" nodeset="/data/recorditorio_debe_contestar_esta_pregunta_para_cada_da_aparte_de_da_7" />
			<bind vellum:nodeset="#form/estado_fsico" nodeset="/data/estado_fsico" />
			<bind vellum:nodeset="#form/estado_fsico/visit_day_work_study_group" nodeset="/data/estado_fsico/visit_day_work_study_group" />
			<bind vellum:nodeset="#form/estado_fsico/visit_day_work_study_group/estado_fisco_dia" nodeset="/data/estado_fsico/visit_day_work_study_group/estado_fisco_dia" required="true()" />
			<bind vellum:nodeset="#form/estado_fsico/visit_day_work_study_group/day0_date_label" nodeset="/data/estado_fsico/visit_day_work_study_group/day0_date_label" vellum:relevant="#form/estado_fsico/visit_day_work_study_group/estado_fisco_dia = 'day_0'" relevant="/data/estado_fsico/visit_day_work_study_group/estado_fisco_dia = 'day_0'" />
			<bind vellum:nodeset="#form/estado_fsico/visit_day_work_study_group/day1_date_label" nodeset="/data/estado_fsico/visit_day_work_study_group/day1_date_label" vellum:relevant="#form/estado_fsico/visit_day_work_study_group/estado_fisco_dia = 'day_1'" relevant="/data/estado_fsico/visit_day_work_study_group/estado_fisco_dia = 'day_1'" />
			<bind vellum:nodeset="#form/estado_fsico/visit_day_work_study_group/day2_date_label" nodeset="/data/estado_fsico/visit_day_work_study_group/day2_date_label" vellum:relevant="#form/estado_fsico/visit_day_work_study_group/estado_fisco_dia = 'day_2'" relevant="/data/estado_fsico/visit_day_work_study_group/estado_fisco_dia = 'day_2'" />
			<bind vellum:nodeset="#form/estado_fsico/visit_day_work_study_group/day3_date_label" nodeset="/data/estado_fsico/visit_day_work_study_group/day3_date_label" vellum:relevant="#form/estado_fsico/visit_day_work_study_group/estado_fisco_dia = 'day_3'" relevant="/data/estado_fsico/visit_day_work_study_group/estado_fisco_dia = 'day_3'" />
			<bind vellum:nodeset="#form/estado_fsico/visit_day_work_study_group/day4_date_label" nodeset="/data/estado_fsico/visit_day_work_study_group/day4_date_label" vellum:relevant="#form/estado_fsico/visit_day_work_study_group/estado_fisco_dia = 'day_4'" relevant="/data/estado_fsico/visit_day_work_study_group/estado_fisco_dia = 'day_4'" />
			<bind vellum:nodeset="#form/estado_fsico/visit_day_work_study_group/day5_date_label" nodeset="/data/estado_fsico/visit_day_work_study_group/day5_date_label" vellum:relevant="#form/estado_fsico/visit_day_work_study_group/estado_fisco_dia = 'day_5'" relevant="/data/estado_fsico/visit_day_work_study_group/estado_fisco_dia = 'day_5'" />
			<bind vellum:nodeset="#form/estado_fsico/visit_day_work_study_group/day6_date_label" nodeset="/data/estado_fsico/visit_day_work_study_group/day6_date_label" vellum:relevant="#form/estado_fsico/visit_day_work_study_group/estado_fisco_dia = 'day_6'" relevant="/data/estado_fsico/visit_day_work_study_group/estado_fisco_dia = 'day_6'" />
			<bind vellum:nodeset="#form/estado_fsico/visit_day_work_study_group/day7_date_label" nodeset="/data/estado_fsico/visit_day_work_study_group/day7_date_label" vellum:relevant="#form/estado_fsico/visit_day_work_study_group/estado_fisco_dia = 'day_7'" relevant="/data/estado_fsico/visit_day_work_study_group/estado_fisco_dia = 'day_7'" />
			<bind vellum:nodeset="#form/estado_fsico/Self-care_activities" nodeset="/data/estado_fsico/Self-care_activities" vellum:relevant="#form/estado_fsico/visit_day_work_study_group/estado_fisco_dia != 'day_7'" relevant="/data/estado_fsico/visit_day_work_study_group/estado_fisco_dia != 'day_7'" required="true()" />
			<bind vellum:nodeset="#form/estado_fsico/Daily_activities" nodeset="/data/estado_fsico/Daily_activities" vellum:relevant="#form/estado_fsico/visit_day_work_study_group/estado_fisco_dia != 'day_7'" relevant="/data/estado_fsico/visit_day_work_study_group/estado_fisco_dia != 'day_7'" required="true()" />
			<bind vellum:nodeset="#form/estado_fsico/Responsibility_at_home" nodeset="/data/estado_fsico/Responsibility_at_home" vellum:relevant="#form/estado_fsico/visit_day_work_study_group/estado_fisco_dia != 'day_7'" relevant="/data/estado_fsico/visit_day_work_study_group/estado_fisco_dia != 'day_7'" required="true()" />
			<bind vellum:nodeset="#form/monetary_contribution" nodeset="/data/monetary_contribution" />
			<bind vellum:nodeset="#form/group_observer_monitoring" nodeset="/data/group_observer_monitoring" />
			<bind vellum:nodeset="#form/group_observer_monitoring/observer_monitoring" nodeset="/data/group_observer_monitoring/observer_monitoring" />
			<bind vellum:nodeset="#form/group_observer_monitoring/rgelationship_monitoring" nodeset="/data/group_observer_monitoring/rgelationship_monitoring" type="xsd:string" />
			<bind vellum:nodeset="#form/group_observer_monitoring/difficulty_monitoring" nodeset="/data/group_observer_monitoring/difficulty_monitoring" />
			<bind vellum:nodeset="#form/group_observer_monitoring/General_comment_monitoring" nodeset="/data/group_observer_monitoring/General_comment_monitoring" type="xsd:string" />
			<bind vellum:nodeset="#form/final_interview" nodeset="/data/final_interview" type="xsd:string" />
			<itext>
				<translation lang="es" default="">
					<text id="ear7_already_done-label">
						<value>El último EAR7 fue realizada en la fecha **<output value="instance('casedb')/casedb/case[@case_id = instance('commcaresession')/session/data/case_id]/actual_date_ear7" vellum:value="#case/actual_date_ear7" />** que corresponde al día **<output value="/data/last_ear7_day" vellum:value="#form/last_ear7_day" />**</value>
						<value form="markdown">El último EAR7 fue realizada en la fecha **<output value="instance('casedb')/casedb/case[@case_id = instance('commcaresession')/session/data/case_id]/actual_date_ear7" vellum:value="#case/actual_date_ear7" />** que corresponde al día **<output value="/data/last_ear7_day" vellum:value="#form/last_ear7_day" />**</value>
					</text>
					<text id="fecha_hora-label">
						<value>Fecha y hora</value>
					</text>
					<text id="fecha_hora/actual_date-label">
						<value>¿En que fecha fue realizada la entrevista?</value>
					</text>
					<text id="fecha_hora/actual_time-label">
						<value>¿A que hora fue realizada la entravista?</value>
					</text>
					<text id="date_range_check_ipr-label">
						<value>**<output value="format-date(date(/data/fecha_hora/actual_date), '%a, %b %e, %Y')" vellum:value="format-date(date(#form/fecha_hora/actual_date), '%a, %b %e, %Y')" />** Esta fecha es fuera del rango esperado, ¿es correcto?</value>
						<value form="image">jr://file/commcare/image/data/date_range_check_ipr-guhdv7.png</value>
						<value form="markdown">**<output value="format-date(date(/data/fecha_hora/actual_date), '%a, %b %e, %Y')" vellum:value="format-date(date(#form/fecha_hora/actual_date), '%a, %b %e, %Y')" />** Esta fecha es fuera del rango esperado, ¿es correcto?</value>
					</text>
					<text id="date_range_check_ipr-yes-label">
						<value>Si</value>
					</text>
					<text id="answered_by-label">
						<value>Detalles de la entrevista</value>
					</text>
					<text id="/data/participant_data/interview_answer:label">
						<value>La entrevista es contestada por:</value>
					</text>
					<text id="/data/participant_data/interview_answer/paciente:label">
						<value>Paciente</value>
					</text>
					<text id="/data/participant_data/interview_answer/padre_madre:label">
						<value>Padre/Madre</value>
					</text>
					<text id="/data/participant_data/interview_answer/other_caregiver:label">
						<value>Otro cuidador</value>
					</text>
					<text id="/data/participant_data/another_caregiver:label">
						<value>Otro cuidador</value>
					</text>
					<text id="answered_by/phone_in_person-label">
						<value>¿Como realizaste la entrevista? </value>
					</text>
					<text id="answered_by/phone_in_person-phone-label">
						<value>Por teléfono</value>
					</text>
					<text id="answered_by/phone_in_person-in_person-label">
						<value>En persona</value>
					</text>
					<text id="/data/earc7_group/number_interviews:label">
						<value>Entrevistas: ¿Cada cuánto tiempo?</value>
					</text>
					<text id="/data/earc7_group/number_interviews/daily:label">
						<value>Diario</value>
					</text>
					<text id="/data/earc7_group/number_interviews/spending_a_day:label">
						<value>Pasando un día</value>
					</text>
					<text id="/data/earc7_group/number_interviews/spending_two_days:label">
						<value>Pasando 2 días</value>
					</text>
					<text id="/data/earc7_group/number_interviews/passing_3_days:label">
						<value>Pasando 3 días</value>
					</text>
					<text id="diagnosis_details/cluster_number-label">
						<value>¿Que es el numero del cluster?</value>
					</text>
					<text id="diagnosis_details/diagnosis-label">
						<value>¿Cual fue el diagnostico?</value>
					</text>
					<text id="diagnosis_details/diagnosis-zika-label">
						<value>Zika</value>
					</text>
					<text id="diagnosis_details/diagnosis-deng1-label">
						<value>Dengue 1 </value>
					</text>
					<text id="diagnosis_details/diagnosis-deng2-label">
						<value>Dengue 2</value>
					</text>
					<text id="diagnosis_details/diagnosis-deng3-label">
						<value>Dengue 3</value>
					</text>
					<text id="diagnosis_details/diagnosis-deng4-label">
						<value>Dengue 4</value>
					</text>
					<text id="diagnosis_details/diagnosis-chikungunya-label">
						<value>Chikungunya</value>
					</text>
					<text id="diagnosis_details/index_contact-label">
						<value>¿Esta persona es el caso indice o contacto?</value>
					</text>
					<text id="diagnosis_details/index_contact-index-label">
						<value>Indice</value>
					</text>
					<text id="diagnosis_details/index_contact-contact-label">
						<value>Contacto</value>
					</text>
					<text id="gps-label">
						<value>GPS</value>
					</text>
					<text id="gps/acepta_llevar_gps-label">
						<value>Acepta llevar GPS?</value>
					</text>
					<text id="gps/acepta_llevar_gps-yes-label">
						<value>Si</value>
					</text>
					<text id="gps/acepta_llevar_gps-no-label">
						<value>No</value>
					</text>
					<text id="gps/codigo_gps-label">
						<value>Código de GPS.</value>
					</text>
					<text id="temp-label">
						<value>Por favor, verifique la temperatura</value>
					</text>
					<text id="temp/tympanic_auxillary-label">
						<value>¿Cual método usaste para tomar la temperatura?</value>
					</text>
					<text id="temp/tympanic_auxillary-tympanic-label">
						<value>Timpánico</value>
					</text>
					<text id="temp/tympanic_auxillary-axillary-label">
						<value>Axilar</value>
					</text>
					<text id="temp/tympanic_auxillary-no_temp-label">
						<value>No la tomo</value>
					</text>
					<text id="temp/temp_right-label">
						<value>Temperatura derecha:</value>
					</text>
					<text id="temp/temp_left-label">
						<value>Temperatura izquierda:</value>
					</text>
					<text id="/data/earc7_group/interview_daily_repeat/work_study_monitoring_note:label">
						<value>Sección: Lugar de trabajo o estudio diario</value>
					</text>
					<text id="/data/earc7_group/interview_daily_repeat/work_study_monitoring_repeat:label">
						<value>Lugares de trabajo o estudio diario</value>
					</text>
					<text id="/data/earc7_group/interview_daily_repeat/work_study_monitoring_repeat/work_study_visited_before:label">
						<value>¿Lugar de Trabajo o estudio mencionado antes?</value>
					</text>
					<text id="/data/earc7_group/interview_daily_repeat/work_study_monitoring_repeat/work_study_visited_before/no:label">
						<value>No</value>
					</text>
					<text id="/data/earc7_group/interview_daily_repeat/work_study_monitoring_repeat/work_study_visited_before/yes:label">
						<value>Si</value>
					</text>
					<text id="/data/earc7_group/interview_daily_repeat/work_study_monitoring_repeat/work_study_monitoring_group:label">
						<value>Lugar de trabajo o estudio diario</value>
					</text>
					<text id="/data/earc7_group/interview_daily_repeat/work_study_monitoring_repeat/work_study_monitoring_group/work_study_number_retrospective_initial:label">
						<value>Número de trabajo/estudio visitada en la retrospectiva inicial</value>
					</text>
					<text id="/data/earc7_group/interview_daily_repeat/work_study_monitoring_repeat/work_study_monitoring_group/work_study_monitoring:label">
						<value>Lugar de trabajo o lugar de estudio</value>
					</text>
					<text id="/data/earc7_group/interview_daily_repeat/work_study_monitoring_repeat/work_study_monitoring_group/work_study_monitoring/work:label">
						<value>Trabajo</value>
					</text>
					<text id="/data/earc7_group/interview_daily_repeat/work_study_monitoring_repeat/work_study_monitoring_group/work_study_monitoring/study:label">
						<value>Estudio</value>
					</text>
					<text id="/data/earc7_group/interview_daily_repeat/work_study_monitoring_repeat/work_study_monitoring_group/work_study_code_monitoring:label">
						<value>Código del lugar de trabajo o estudio diario</value>
					</text>
					<text id="/data/earc7_group/interview_daily_repeat/work_study_monitoring_repeat/work_study_monitoring_group/work_address_name_monitoring:label">
						<value>Nombre de lugar</value>
					</text>
					<text id="/data/earc7_group/interview_daily_repeat/work_study_monitoring_repeat/work_study_monitoring_group/work_address_street_monitoring:label">
						<value>Nombre de calle</value>
					</text>
					<text id="/data/earc7_group/interview_daily_repeat/work_study_monitoring_repeat/work_study_monitoring_group/work_address_number_monitoring:label">
						<value>Número de lugar</value>
					</text>
					<text id="/data/earc7_group/interview_daily_repeat/work_study_monitoring_repeat/work_study_monitoring_group/reference_place_monitoring:label">
						<value>Referencia de lugar</value>
					</text>
					<text id="/data/earc7_group/interview_daily_repeat/work_study_monitoring_repeat/work_study_monitoring_group/work_address_district_monitoring:label">
						<value>Distrito</value>
					</text>
					<text id="/data/earc7_group/interview_daily_repeat/work_study_monitoring_repeat/work_study_monitoring_group/work_address_district_monitoring/belen_district:label">
						<value>Belén</value>
					</text>
					<text id="/data/earc7_group/interview_daily_repeat/work_study_monitoring_repeat/work_study_monitoring_group/work_address_district_monitoring/iquitos_district:label">
						<value>Iquitos</value>
					</text>
					<text id="/data/earc7_group/interview_daily_repeat/work_study_monitoring_repeat/work_study_monitoring_group/work_address_district_monitoring/punchana_district:label">
						<value>Punchana</value>
					</text>
					<text id="/data/earc7_group/interview_daily_repeat/work_study_monitoring_repeat/work_study_monitoring_group/work_address_district_monitoring/san_juan_district:label">
						<value>San Juan Bautista</value>
					</text>
					<text id="work_study_monitoring_repeat/work_study_monitoring_group2-label">
						<value>Día que fue al trabajo o estudio</value>
					</text>
					<text id="work_study_monitoring_repeat/work_study_monitoring_group2/visit_day_work_study_group-label">
						<value>Día que fue al trabajo o estudio</value>
					</text>
					<text id="/data/earc7_group/interview_daily_repeat/visit_house_monitoring_repeat/group_house_monitoring3_repeat/group_house_monitoring3/visit_day_house:label">
						<value>Día</value>
					</text>
					<text id="/data/earc7_group/interview_daily_repeat/visit_house_monitoring_repeat/group_house_monitoring3_repeat/group_house_monitoring3/visit_day_house/day_0:label">
						<value>Dia 0</value>
					</text>
					<text id="/data/earc7_group/interview_daily_repeat/visit_house_monitoring_repeat/group_house_monitoring3_repeat/group_house_monitoring3/visit_day_house/day_1:label">
						<value>Dia 1</value>
					</text>
					<text id="/data/earc7_group/interview_daily_repeat/visit_house_monitoring_repeat/group_house_monitoring3_repeat/group_house_monitoring3/visit_day_house/day_2:label">
						<value>Dia 2</value>
					</text>
					<text id="/data/earc7_group/interview_daily_repeat/visit_house_monitoring_repeat/group_house_monitoring3_repeat/group_house_monitoring3/visit_day_house/day_3:label">
						<value>Dia 3
</value>
					</text>
					<text id="/data/earc7_group/interview_daily_repeat/visit_house_monitoring_repeat/group_house_monitoring3_repeat/group_house_monitoring3/visit_day_house/day_4:label">
						<value>Dia 4</value>
					</text>
					<text id="/data/earc7_group/interview_daily_repeat/visit_house_monitoring_repeat/group_house_monitoring3_repeat/group_house_monitoring3/visit_day_house/day_5:label">
						<value>Dia 5</value>
					</text>
					<text id="/data/earc7_group/interview_daily_repeat/visit_house_monitoring_repeat/group_house_monitoring3_repeat/group_house_monitoring3/visit_day_house/day_6:label">
						<value>Dia 6</value>
					</text>
					<text id="/data/earc7_group/interview_daily_repeat/visit_house_monitoring_repeat/group_house_monitoring3_repeat/group_house_monitoring3/visit_day_house/day_7:label">
						<value>Dia 7</value>
					</text>
					<text id="work_study_monitoring_repeat/work_study_monitoring_group2/day0_date_label-label">
						<value>Has seleccionado el día 0, que corresponde al **<output value="/data/day0_definition" vellum:value="#form/day0_definition" />**.  Por favor, confirma que esta fecha es correcta.  </value>
						<value form="markdown">Has seleccionado el día 0, que corresponde al **<output value="/data/day0_definition" vellum:value="#form/day0_definition" />**.  Por favor, confirma que esta fecha es correcta.  </value>
					</text>
					<text id="work_study_monitoring_repeat/work_study_monitoring_group2/day1_date_label-label">
						<value>Has seleccionado el día 1, que corresponde al **<output value="/data/day1_definition" vellum:value="#form/day1_definition" />**. Por favor, confirma que esta fecha es correcta.  </value>
						<value form="markdown">Has seleccionado el día 1, que corresponde al **<output value="/data/day1_definition" vellum:value="#form/day1_definition" />**. Por favor, confirma que esta fecha es correcta.  </value>
					</text>
					<text id="work_study_monitoring_repeat/work_study_monitoring_group2/day2_date_label-label">
						<value>Has seleccionado el día 2, que corresponde al **<output value="/data/day2_definition" vellum:value="#form/day2_definition" />**. Por favor, confirma que esta fecha es correcta.  </value>
						<value form="markdown">Has seleccionado el día 2, que corresponde al **<output value="/data/day2_definition" vellum:value="#form/day2_definition" />**. Por favor, confirma que esta fecha es correcta.  </value>
					</text>
					<text id="work_study_monitoring_repeat/work_study_monitoring_group2/day3_date_label-label">
						<value>Has seleccionado el día 3, que corresponde al **<output value="/data/day3_definition" vellum:value="#form/day3_definition" />**.  Por favor, confirma que esta fecha es correcta.  </value>
						<value form="markdown">Has seleccionado el día 3, que corresponde al **<output value="/data/day3_definition" vellum:value="#form/day3_definition" />**.  Por favor, confirma que esta fecha es correcta.  </value>
					</text>
					<text id="work_study_monitoring_repeat/work_study_monitoring_group2/day4_date_label-label">
						<value>Has seleccionado el día 4, que corresponde al **<output value="/data/day4_definition" vellum:value="#form/day4_definition" />**.  Por favor, confirma que esta fecha es correcta.  </value>
						<value form="markdown">Has seleccionado el día 4, que corresponde al **<output value="/data/day4_definition" vellum:value="#form/day4_definition" />**.  Por favor, confirma que esta fecha es correcta.  </value>
					</text>
					<text id="work_study_monitoring_repeat/work_study_monitoring_group2/day5_date_label-label">
						<value>Has seleccionado el día 5, que corresponde al **<output value="/data/day5_definition" vellum:value="#form/day5_definition" />**.  Por favor, confirma que esta fecha es correcta.  </value>
						<value form="markdown">Has seleccionado el día 5, que corresponde al **<output value="/data/day5_definition" vellum:value="#form/day5_definition" />**.  Por favor, confirma que esta fecha es correcta.  </value>
					</text>
					<text id="work_study_monitoring_repeat/work_study_monitoring_group2/day6_date_label-label">
						<value>Has seleccionado el día 6, que corresponde al **<output value="/data/day6_definition" vellum:value="#form/day6_definition" />**.  Por favor, confirma que esta fecha es correcta.  </value>
						<value form="markdown">Has seleccionado el día 6, que corresponde al **<output value="/data/day6_definition" vellum:value="#form/day6_definition" />**.  Por favor, confirma que esta fecha es correcta.  </value>
					</text>
					<text id="work_study_monitoring_repeat/work_study_monitoring_group2/day7_date_label-label">
						<value>Has seleccionado el día 7, que corresponde al **<output value="/data/day7_definition" vellum:value="#form/day7_definition" />**.  Por favor, confirma que esta fecha es correcta.  </value>
						<value form="markdown">Has seleccionado el día 7, que corresponde al **<output value="/data/day7_definition" vellum:value="#form/day7_definition" />**.  Por favor, confirma que esta fecha es correcta.  </value>
					</text>
					<text id="work_study_monitoring_repeat/work_study_monitoring_group2/details_day_work_study_group-label">
						<value>Detalles del día que fue al trabajo o estudio</value>
					</text>
					<text id="/data/earc7_group/interview_daily_repeat/work_study_monitoring_repeat/work_study_monitoring_group/sometimes_visit_work_monitoring:label">
						<value>¿Cuántas veces visitó desde la última entrevista?</value>
					</text>
					<text id="/data/earc7_group/interview_daily_repeat/work_study_monitoring_repeat/work_study_monitoring_group/hour_work_monitoring:label">
						<value>¿A qué horas del día estuvo en ese lugar?</value>
					</text>
					<text id="/data/earc7_group/interview_daily_repeat/work_study_monitoring_repeat/work_study_monitoring_group/hour_work_monitoring/morning:label">
						<value>Mañana</value>
					</text>
					<text id="/data/earc7_group/interview_daily_repeat/work_study_monitoring_repeat/work_study_monitoring_group/hour_work_monitoring/afternoon:label">
						<value>Tarde</value>
					</text>
					<text id="/data/earc7_group/interview_daily_repeat/work_study_monitoring_repeat/work_study_monitoring_group/hour_work_monitoring/night:label">
						<value>Noche</value>
					</text>
					<text id="/data/earc7_group/interview_daily_repeat/work_study_monitoring_repeat/work_study_monitoring_group/be_time_work_monitoring:label">
						<value>¿Cuánto tiempo estuvo en ese lugar?</value>
					</text>
					<text id="/data/earc7_group/interview_daily_repeat/work_study_monitoring_repeat/work_study_monitoring_group/be_time_work_monitoring/minutes_15_30:label">
						<value>15 - 30 minutos</value>
					</text>
					<text id="/data/earc7_group/interview_daily_repeat/work_study_monitoring_repeat/work_study_monitoring_group/be_time_work_monitoring/minutes_30_60:label">
						<value>30 minutos - 1hora</value>
					</text>
					<text id="/data/earc7_group/interview_daily_repeat/work_study_monitoring_repeat/work_study_monitoring_group/be_time_work_monitoring/hours_1_2:label">
						<value>1 - 2 horas</value>
					</text>
					<text id="/data/earc7_group/interview_daily_repeat/work_study_monitoring_repeat/work_study_monitoring_group/be_time_work_monitoring/hours_2_4:label">
						<value>2 - 4 horas</value>
					</text>
					<text id="/data/earc7_group/interview_daily_repeat/work_study_monitoring_repeat/work_study_monitoring_group/be_time_work_monitoring/hours_4_6:label">
						<value>4 - 6 horas</value>
					</text>
					<text id="/data/earc7_group/interview_daily_repeat/work_study_monitoring_repeat/work_study_monitoring_group/be_time_work_monitoring/hours_6_8:label">
						<value>6 - 8 horas</value>
					</text>
					<text id="/data/earc7_group/interview_daily_repeat/work_study_monitoring_repeat/work_study_monitoring_group/be_time_work_monitoring/more_8hours:label">
						<value>más de 8 horas</value>
					</text>
					<text id="work_study_monitoring_repeat/work_study_monitoring_group2/details_day_work_study_group/revisited_work_study-label">
						<value>Volvió a visitar este lugar</value>
					</text>
					<text id="/data/earc7_group/interview_daily_repeat/work_study_monitoring_repeat/other_work_study_monitoring:label">
						<value>¿Visitó otro trabajo / estudio?</value>
					</text>
					<text id="/data/earc7_group/interview_daily_repeat/visit_house_monitoring_note:label">
						<value>Sección: Casas visitadas diarias</value>
					</text>
					<text id="/data/earc7_group/interview_daily_repeat/visit_house_monitoring_repeat:label">
						<value>Casas visitadas diarias</value>
					</text>
					<text id="/data/earc7_group/interview_daily_repeat/visit_house_monitoring_repeat/group_house_monitoring1:label">
						<value>Casa visitada</value>
					</text>
					<text id="/data/earc7_group/interview_daily_repeat/visit_house_monitoring_repeat/group_house_monitoring1/house_visited_before:label">
						<value>¿Visitó esta casa antes?</value>
					</text>
					<text id="/data/earc7_group/interview_daily_repeat/visit_house_monitoring_repeat/group_house_monitoring1/house_visited_before/no:label">
						<value>No</value>
					</text>
					<text id="/data/earc7_group/interview_daily_repeat/visit_house_monitoring_repeat/group_house_monitoring1/house_visited_before/yes:label">
						<value>Si</value>
					</text>
					<text id="/data/earc7_group/interview_daily_repeat/visit_house_monitoring_repeat/group_house_monitoring2:label">
						<value>Casa visitada</value>
					</text>
					<text id="/data/earc7_group/interview_daily_repeat/visit_house_monitoring_repeat/group_house_monitoring2/house_number_retrospective_initial:label">
						<value>Número de casa visitada en la retrospectiva inicial</value>
					</text>
					<text id="/data/earc7_group/interview_daily_repeat/visit_house_monitoring_repeat/group_house_monitoring2/code_instead_visit_monitoring:label">
						<value>Código de lugar de casa visitada diaria</value>
					</text>
					<text id="/data/earc7_group/interview_daily_repeat/visit_house_monitoring_repeat/group_house_monitoring2/visited_house_monitoring:label">
						<value>Visitó casa de:</value>
					</text>
					<text id="/data/earc7_group/interview_daily_repeat/visit_house_monitoring_repeat/group_house_monitoring2/visited_house_monitoring/house_grandparents:label">
						<value>Casa de abuelo (a)</value>
					</text>
					<text id="/data/earc7_group/interview_daily_repeat/visit_house_monitoring_repeat/group_house_monitoring2/visited_house_monitoring/parents_house:label">
						<value>Casa de padres</value>
					</text>
					<text id="/data/earc7_group/interview_daily_repeat/visit_house_monitoring_repeat/group_house_monitoring2/visited_house_monitoring/house_brother:label">
						<value>Casa de hermano (a)</value>
					</text>
					<text id="/data/earc7_group/interview_daily_repeat/visit_house_monitoring_repeat/group_house_monitoring2/visited_house_monitoring/house_child:label">
						<value>Casa de hijo (a)</value>
					</text>
					<text id="/data/earc7_group/interview_daily_repeat/visit_house_monitoring_repeat/group_house_monitoring2/visited_house_monitoring/house_uncle:label">
						<value>Casa de tío (a)</value>
					</text>
					<text id="/data/earc7_group/interview_daily_repeat/visit_house_monitoring_repeat/group_house_monitoring2/visited_house_monitoring/house_cousin:label">
						<value>Casa de primo (a)</value>
					</text>
					<text id="/data/earc7_group/interview_daily_repeat/visit_house_monitoring_repeat/group_house_monitoring2/visited_house_monitoring/house_nephew:label">
						<value>Casa de sobrino (a)</value>
					</text>
					<text id="/data/earc7_group/interview_daily_repeat/visit_house_monitoring_repeat/group_house_monitoring2/visited_house_monitoring/house_of_love:label">
						<value>Casa de enamorado (a)</value>
					</text>
					<text id="/data/earc7_group/interview_daily_repeat/visit_house_monitoring_repeat/group_house_monitoring2/visited_house_monitoring/house_friend:label">
						<value>Casa de amigo (a)</value>
					</text>
					<text id="/data/earc7_group/interview_daily_repeat/visit_house_monitoring_repeat/group_house_monitoring2/visited_house_monitoring/House_law:label">
						<value>Casa de suegro (a)</value>
					</text>
					<text id="visit_house_monitoring_repeat/group_house_monitoring2/visited_house_monitoring-house_brother_in_law-label">
						<value>Casa de cuñado (a)</value>
					</text>
					<text id="/data/earc7_group/interview_daily_repeat/visit_house_monitoring_repeat/group_house_monitoring2/visited_house_monitoring/Someone_else_home:label">
						<value>Casa de otra persona</value>
					</text>
					<text id="/data/earc7_group/interview_daily_repeat/visit_house_monitoring_repeat/group_house_monitoring2/name_person_visited_monitoring:label">
						<value>Name of person visited</value>
					</text>
					<text id="/data/earc7_group/interview_daily_repeat/visit_house_monitoring_repeat/group_house_monitoring2/house_address_street_monitoring:label">
						<value>Nombre de calle
</value>
					</text>
					<text id="/data/earc7_group/interview_daily_repeat/visit_house_monitoring_repeat/group_house_monitoring2/house_address_number_monitoring:label">
						<value>Número de la casa</value>
					</text>
					<text id="/data/earc7_group/interview_daily_repeat/visit_house_monitoring_repeat/group_house_monitoring2/reference_house_monitoring:label">
						<value>Referencia de la casa</value>
					</text>
					<text id="/data/earc7_group/interview_daily_repeat/visit_house_monitoring_repeat/group_house_monitoring2/house_address_district_monitoring:label">
						<value>Distrito</value>
					</text>
					<text id="/data/earc7_group/interview_daily_repeat/visit_house_monitoring_repeat/group_house_monitoring2/house_address_district_monitoring/belen_district:label">
						<value>Belén</value>
					</text>
					<text id="/data/earc7_group/interview_daily_repeat/visit_house_monitoring_repeat/group_house_monitoring2/house_address_district_monitoring/iquitos_district:label">
						<value>Iquitos</value>
					</text>
					<text id="/data/earc7_group/interview_daily_repeat/visit_house_monitoring_repeat/group_house_monitoring2/house_address_district_monitoring/punchana_district:label">
						<value>Punchana</value>
					</text>
					<text id="/data/earc7_group/interview_daily_repeat/visit_house_monitoring_repeat/group_house_monitoring2/house_address_district_monitoring/san_juan_district:label">
						<value>San Juan Bautista</value>
					</text>
					<text id="/data/earc7_group/interview_daily_repeat/visit_house_monitoring_repeat/group_house_monitoring2/frequency_house_monitoring:label">
						<value>¿Este lugar lo visita mínimo 1 vez cada dos semanas?</value>
					</text>
					<text id="/data/earc7_group/interview_daily_repeat/visit_house_monitoring_repeat/group_house_monitoring2/frequency_house_monitoring/no:label">
						<value>No</value>
					</text>
					<text id="/data/earc7_group/interview_daily_repeat/visit_house_monitoring_repeat/group_house_monitoring2/frequency_house_monitoring/yes:label">
						<value>Si</value>
					</text>
					<text id="/data/earc7_group/interview_daily_repeat/visit_house_monitoring_repeat/group_house_monitoring3_note:label">
						<value>nota: Día que visitó</value>
					</text>
					<text id="/data/earc7_group/interview_daily_repeat/visit_house_monitoring_repeat/group_house_monitoring3_repeat:label">
						<value>Día que visitó la casa</value>
					</text>
					<text id="/data/earc7_group/interview_daily_repeat/visit_house_monitoring_repeat/group_house_monitoring3_repeat/group_house_monitoring3:label">
						<value>Día que visitó la casa</value>
					</text>
					<text id="visit_house_monitoring_repeat/group_house_monitoring3_repeat/group_house_monitoring3/visit_day_house-label">
						<value>Día que visitó la casa</value>
					</text>
					<text id="visit_house_monitoring_repeat/group_house_monitoring3_repeat/day0_date_label-label">
						<value>Has seleccionado el día 0, que corresponde al **<output value="/data/day0_definition" vellum:value="#form/day0_definition" />**.  Por favor, confirma que esta fecha es correcta.  </value>
						<value form="markdown">Has seleccionado el día 0, que corresponde al **<output value="/data/day0_definition" vellum:value="#form/day0_definition" />**.  Por favor, confirma que esta fecha es correcta.  </value>
					</text>
					<text id="visit_house_monitoring_repeat/group_house_monitoring3_repeat/day1_date_label-label">
						<value>Has seleccionado el día 1, que corresponde al **<output value="/data/day1_definition" vellum:value="#form/day1_definition" />**. Por favor, confirma que esta fecha es correcta.  </value>
						<value form="markdown">Has seleccionado el día 1, que corresponde al **<output value="/data/day1_definition" vellum:value="#form/day1_definition" />**. Por favor, confirma que esta fecha es correcta.  </value>
					</text>
					<text id="visit_house_monitoring_repeat/group_house_monitoring3_repeat/day2_date_label-label">
						<value>Has seleccionado el día 2, que corresponde al **<output value="/data/day2_definition" vellum:value="#form/day2_definition" /> **. Por favor, confirma que esta fecha es correcta.  </value>
						<value form="markdown">Has seleccionado el día 2, que corresponde al **<output value="/data/day2_definition" vellum:value="#form/day2_definition" /> **. Por favor, confirma que esta fecha es correcta.  </value>
					</text>
					<text id="visit_house_monitoring_repeat/group_house_monitoring3_repeat/day3_date_label-label">
						<value>Has seleccionado el día 3, que corresponde al **<output value="/data/day3_definition" vellum:value="#form/day3_definition" />**.  Por favor, confirma que esta fecha es correcta.  </value>
						<value form="markdown">Has seleccionado el día 3, que corresponde al **<output value="/data/day3_definition" vellum:value="#form/day3_definition" />**.  Por favor, confirma que esta fecha es correcta.  </value>
					</text>
					<text id="visit_house_monitoring_repeat/group_house_monitoring3_repeat/day4_date_label-label">
						<value>Has seleccionado el día 4, que corresponde al **<output value="/data/day4_definition" vellum:value="#form/day4_definition" />**.  Por favor, confirma que esta fecha es correcta.  </value>
						<value form="markdown">Has seleccionado el día 4, que corresponde al **<output value="/data/day4_definition" vellum:value="#form/day4_definition" />**.  Por favor, confirma que esta fecha es correcta.  </value>
					</text>
					<text id="visit_house_monitoring_repeat/group_house_monitoring3_repeat/day5_date_label-label">
						<value>Has seleccionado el día 5, que corresponde al **<output value="/data/day5_definition" vellum:value="#form/day5_definition" />**.  Por favor, confirma que esta fecha es correcta.  </value>
						<value form="markdown">Has seleccionado el día 5, que corresponde al **<output value="/data/day5_definition" vellum:value="#form/day5_definition" />**.  Por favor, confirma que esta fecha es correcta.  </value>
					</text>
					<text id="visit_house_monitoring_repeat/group_house_monitoring3_repeat/day6_date_label-label">
						<value>Has seleccionado el día 6, que corresponde al **<output value="/data/day6_definition" vellum:value="#form/day6_definition" />**.  Por favor, confirma que esta fecha es correcta.  </value>
						<value form="markdown">Has seleccionado el día 6, que corresponde al **<output value="/data/day6_definition" vellum:value="#form/day6_definition" />**.  Por favor, confirma que esta fecha es correcta.  </value>
					</text>
					<text id="visit_house_monitoring_repeat/group_house_monitoring3_repeat/day7_date_label-label">
						<value>Has seleccionado el día 7, que corresponde al **<output value="/data/day7_definition" vellum:value="#form/day7_definition" />**.  Por favor, confirma que esta fecha es correcta.  </value>
						<value form="markdown">Has seleccionado el día 7, que corresponde al **<output value="/data/day7_definition" vellum:value="#form/day7_definition" />**.  Por favor, confirma que esta fecha es correcta.  </value>
					</text>
					<text id="/data/earc7_group/interview_daily_repeat/visit_house_monitoring_repeat/group_house_monitoring3_repeat/group_house_monitoring3/Sometimes_visit_house_monitoring:label">
						<value>¿Cuántas veces fue desde la última vez que lo entrevisté?</value>
					</text>
					<text id="/data/earc7_group/interview_daily_repeat/visit_house_monitoring_repeat/group_house_monitoring3_repeat/group_house_monitoring3/be_time_house_monitoring:label">
						<value>¿Cuánto tiempo se ha quedado en este lugar?</value>
					</text>
					<text id="/data/earc7_group/interview_daily_repeat/visit_house_monitoring_repeat/group_house_monitoring3_repeat/group_house_monitoring3/be_time_house_monitoring/minutes_15_30:label">
						<value>15 - 30 minutos</value>
					</text>
					<text id="/data/earc7_group/interview_daily_repeat/visit_house_monitoring_repeat/group_house_monitoring3_repeat/group_house_monitoring3/be_time_house_monitoring/minutes_30_60:label">
						<value>30 minutos - 1hora</value>
					</text>
					<text id="/data/earc7_group/interview_daily_repeat/visit_house_monitoring_repeat/group_house_monitoring3_repeat/group_house_monitoring3/be_time_house_monitoring/hours_1_2:label">
						<value>1 - 2 horas</value>
					</text>
					<text id="/data/earc7_group/interview_daily_repeat/visit_house_monitoring_repeat/group_house_monitoring3_repeat/group_house_monitoring3/be_time_house_monitoring/hours_2_4:label">
						<value>2 - 4 horas</value>
					</text>
					<text id="/data/earc7_group/interview_daily_repeat/visit_house_monitoring_repeat/group_house_monitoring3_repeat/group_house_monitoring3/be_time_house_monitoring/hours_4_6:label">
						<value>4 - 6 horas</value>
					</text>
					<text id="/data/earc7_group/interview_daily_repeat/visit_house_monitoring_repeat/group_house_monitoring3_repeat/group_house_monitoring3/be_time_house_monitoring/hours_6_8:label">
						<value>6 - 8 horas</value>
					</text>
					<text id="/data/earc7_group/interview_daily_repeat/visit_house_monitoring_repeat/group_house_monitoring3_repeat/group_house_monitoring3/be_time_house_monitoring/more_8hours:label">
						<value>más de 8 horas</value>
					</text>
					<text id="/data/earc7_group/interview_daily_repeat/visit_house_monitoring_repeat/group_house_monitoring3_repeat/group_house_monitoring3/hour_house_monitoring:label">
						<value>¿A qué horas del día estuvo en esta casa?</value>
					</text>
					<text id="/data/earc7_group/interview_daily_repeat/visit_house_monitoring_repeat/group_house_monitoring3_repeat/group_house_monitoring3/hour_house_monitoring/morning:label">
						<value>Mañana</value>
					</text>
					<text id="/data/earc7_group/interview_daily_repeat/visit_house_monitoring_repeat/group_house_monitoring3_repeat/group_house_monitoring3/hour_house_monitoring/afternoon:label">
						<value>Tarde</value>
					</text>
					<text id="/data/earc7_group/interview_daily_repeat/visit_house_monitoring_repeat/group_house_monitoring3_repeat/group_house_monitoring3/hour_house_monitoring/night:label">
						<value>Noche</value>
					</text>
					<text id="/data/earc7_group/interview_daily_repeat/visit_house_monitoring_repeat/group_house_monitoring3_repeat/group_house_monitoring3/reason_visit_this_house:label">
						<value>Motivo de visitar esa casa</value>
					</text>
					<text id="/data/earc7_group/interview_daily_repeat/visit_house_monitoring_repeat/group_house_monitoring3_repeat/group_house_monitoring3/reason_visit_this_house/for_information:label">
						<value>Motivo de visitar esa casa</value>
					</text>
					<text id="/data/earc7_group/interview_daily_repeat/visit_house_monitoring_repeat/group_house_monitoring3_repeat/group_house_monitoring3/reason_visit_this_house/resources_Logistics:label">
						<value>Recursos/logística (ej. dinero, cuidado de niños)</value>
					</text>
					<text id="/data/earc7_group/interview_daily_repeat/visit_house_monitoring_repeat/group_house_monitoring3_repeat/group_house_monitoring3/reason_visit_this_house/emotional:label">
						<value>Apoyo emocional</value>
					</text>
					<text id="/data/earc7_group/interview_daily_repeat/visit_house_monitoring_repeat/group_house_monitoring3_repeat/group_house_monitoring3/reason_visit_this_house/unrelated_to_disease:label">
						<value>Visita no relacionada a la enfermedad</value>
					</text>
					<text id="/data/earc7_group/interview_daily_repeat/visit_house_monitoring_repeat/group_house_monitoring3_repeat/group_house_monitoring3/reason_visit_this_house/another_reason_to_visit:label">
						<value>Otra razón de visita</value>
					</text>
					<text id="/data/earc7_group/interview_daily_repeat/visit_house_monitoring_repeat/group_house_monitoring3_repeat/revisited_house:label">
						<value>Volvió a visitar esta casa</value>
					</text>
					<text id="/data/earc7_group/interview_daily_repeat/visit_house_monitoring_repeat/change_time_visit:label">
						<value>¿Hubo algún cambio en el tiempo que generalmente visita esta casa?</value>
					</text>
					<text id="/data/earc7_group/interview_daily_repeat/visit_house_monitoring_repeat/change_time_visit/no:label">
						<value>No</value>
					</text>
					<text id="/data/earc7_group/interview_daily_repeat/visit_house_monitoring_repeat/change_time_visit/yes:label">
						<value>Si</value>
					</text>
					<text id="/data/earc7_group/interview_daily_repeat/visit_house_monitoring_repeat/change_time_visit/i_do_not_remember:label">
						<value>No me acuerdo</value>
					</text>
					<text id="/data/earc7_group/interview_daily_repeat/visit_house_monitoring_repeat/changed_time_visiting_house:label">
						<value>Cambió el tiempo que visita esta casa</value>
					</text>
					<text id="/data/earc7_group/interview_daily_repeat/visit_house_monitoring_repeat/changed_time_visiting_house/reason_change:label">
						<value>¿Porqué razón cambió?</value>
					</text>
					<text id="/data/earc7_group/interview_daily_repeat/visit_house_monitoring_repeat/changed_time_visiting_house/reason_change/disease:label">
						<value>Enfermedad</value>
					</text>
					<text id="/data/earc7_group/interview_daily_repeat/visit_house_monitoring_repeat/changed_time_visiting_house/reason_change/another_reason_for_change_visit:label">
						<value>Otra razón de cambio de visita</value>
					</text>
					<text id="/data/earc7_group/interview_daily_repeat/visit_house_monitoring_repeat/changed_time_visiting_house/reason_change_other:label">
						<value>¿Indicar otra razón de cambió?</value>
					</text>
					<text id="/data/earc7_group/interview_daily_repeat/visit_house_monitoring_repeat/changed_time_visiting_house/home_sick_accessed_daily:label">
						<value>¿Alguien en esta casa se enfermó en los últimos 15 dias?</value>
					</text>
					<text id="/data/earc7_group/interview_daily_repeat/visit_house_monitoring_repeat/changed_time_visiting_house/home_sick_accessed_daily/no:label">
						<value>No</value>
					</text>
					<text id="/data/earc7_group/interview_daily_repeat/visit_house_monitoring_repeat/changed_time_visiting_house/home_sick_accessed_daily/yes:label">
						<value>Si</value>
					</text>
					<text id="/data/earc7_group/interview_daily_repeat/visit_house_monitoring_repeat/changed_time_visiting_house/home_sick_accessed_daily/no_known:label">
						<value>No sabe</value>
					</text>
					<text id="/data/earc7_group/interview_daily_repeat/visit_house_monitoring_repeat/changed_time_visiting_house/sketch_house_monitoring:label">
						<value>Croquis casa visitada</value>
					</text>
					<text id="/data/earc7_group/interview_daily_repeat/visit_house_monitoring_repeat/changed_time_visiting_house/sketch_house_monitoring/no:label">
						<value>No</value>
					</text>
					<text id="/data/earc7_group/interview_daily_repeat/visit_house_monitoring_repeat/changed_time_visiting_house/sketch_house_monitoring/yes:label">
						<value>Si</value>
					</text>
					<text id="/data/earc7_group/interview_daily_repeat/visit_house_monitoring_repeat/drawing_sketch_monitoring:label">
						<value>Didujo Croquis casa visitada</value>
					</text>
					<text id="/data/earc7_group/interview_daily_repeat/visit_house_monitoring_repeat/visit_other_house_daily:label">
						<value>¿Visitó otra casa?</value>
					</text>
					<text id="/data/earc7_group/interview_daily_repeat/visit_people_visiting_me_daily_note:label">
						<value>Sección: visitas recibidas</value>
					</text>
					<text id="/data/earc7_group/interview_daily_repeat/visit_people_visiting_me_daily_repeat:label">
						<value>Personas que me visitaron diario</value>
					</text>
					<text id="/data/earc7_group/interview_daily_repeat/visit_people_visiting_me_daily_repeat/group_visited_me_monitoring:label">
						<value>Persona que me visitó</value>
					</text>
					<text id="/data/earc7_group/interview_daily_repeat/visit_people_visiting_me_daily_repeat/group_visited_me_monitoring/visitor_name_daily:label">
						<value>Nombre del visitante</value>
					</text>
					<text id="/data/earc7_group/interview_daily_repeat/visit_people_visiting_me_daily_repeat/group_visited_me_monitoring/relationship_daily:label">
						<value>Relación con el visitante.</value>
					</text>
					<text id="/data/earc7_group/interview_daily_repeat/visit_people_visiting_me_daily_repeat/group_visited_me_monitoring/relationship_daily/family:label">
						<value>Familiar</value>
					</text>
					<text id="/data/earc7_group/interview_daily_repeat/visit_people_visiting_me_daily_repeat/group_visited_me_monitoring/relationship_daily/friend:label">
						<value>Amigo</value>
					</text>
					<text id="/data/earc7_group/interview_daily_repeat/visit_people_visiting_me_daily_repeat/group_visited_me_monitoring/relationship_daily/neighbor:label">
						<value>Vecino</value>
					</text>
					<text id="/data/earc7_group/interview_daily_repeat/visit_people_visiting_me_daily_repeat/group_visited_me_monitoring/relationship_daily/another_relationship:label">
						<value>Otra relación</value>
					</text>
					<text id="/data/earc7_group/interview_daily_repeat/visit_people_visiting_me_daily_repeat/group_visited_daily_repeat:label">
						<value>Día que me visitaron (el visitante)</value>
					</text>
					<text id="/data/earc7_group/interview_daily_repeat/visit_people_visiting_me_daily_repeat/group_visited_daily_repeat/group_visited_me_daily:label">
						<value>Día que me visitaron (el visitante)</value>
					</text>
					<text id="/data/earc7_group/interview_daily_repeat/visit_people_visiting_me_daily_repeat/group_visited_daily_repeat/group_visited_me_daily/day_visited_daily:label">
						<value>Día que me visitaron (el visitante)</value>
					</text>
					<text id="visit_people_visiting_me_daily_repeat/group_visited_daily_repeat/day0_date_label-label">
						<value>Has seleccionado el día 0, que corresponde al **<output value="/data/day0_definition" vellum:value="#form/day0_definition" />**.  Por favor, confirma que esta fecha es correcta.  </value>
						<value form="markdown">Has seleccionado el día 0, que corresponde al **<output value="/data/day0_definition" vellum:value="#form/day0_definition" />**.  Por favor, confirma que esta fecha es correcta.  </value>
					</text>
					<text id="visit_people_visiting_me_daily_repeat/group_visited_daily_repeat/day1_date_label-label">
						<value>Has seleccionado el día 1, que corresponde al **<output value="/data/day1_definition" vellum:value="#form/day1_definition" />**. Por favor, confirma que esta fecha es correcta.  </value>
						<value form="markdown">Has seleccionado el día 1, que corresponde al **<output value="/data/day1_definition" vellum:value="#form/day1_definition" />**. Por favor, confirma que esta fecha es correcta.  </value>
					</text>
					<text id="visit_people_visiting_me_daily_repeat/group_visited_daily_repeat/day2_date_label-label">
						<value>Has seleccionado el día 2, que corresponde al **<output value="/data/day2_definition" vellum:value="#form/day2_definition" /> **. Por favor, confirma que esta fecha es correcta.  </value>
						<value form="markdown">Has seleccionado el día 2, que corresponde al **<output value="/data/day2_definition" vellum:value="#form/day2_definition" /> **. Por favor, confirma que esta fecha es correcta.  </value>
					</text>
					<text id="visit_people_visiting_me_daily_repeat/group_visited_daily_repeat/day3_date_label-label">
						<value>Has seleccionado el día 3, que corresponde al **<output value="/data/day3_definition" vellum:value="#form/day3_definition" />**.  Por favor, confirma que esta fecha es correcta.  </value>
						<value form="markdown">Has seleccionado el día 3, que corresponde al **<output value="/data/day3_definition" vellum:value="#form/day3_definition" />**.  Por favor, confirma que esta fecha es correcta.  </value>
					</text>
					<text id="visit_people_visiting_me_daily_repeat/group_visited_daily_repeat/day4_date_label-label">
						<value>Has seleccionado el día 4, que corresponde al **<output value="/data/day4_definition" vellum:value="#form/day4_definition" />**.  Por favor, confirma que esta fecha es correcta.  </value>
						<value form="markdown">Has seleccionado el día 4, que corresponde al **<output value="/data/day4_definition" vellum:value="#form/day4_definition" />**.  Por favor, confirma que esta fecha es correcta.  </value>
					</text>
					<text id="visit_people_visiting_me_daily_repeat/group_visited_daily_repeat/day5_date_label-label">
						<value>Has seleccionado el día 5, que corresponde al **<output value="/data/day5_definition" vellum:value="#form/day5_definition" />**.  Por favor, confirma que esta fecha es correcta.  </value>
						<value form="markdown">Has seleccionado el día 5, que corresponde al **<output value="/data/day5_definition" vellum:value="#form/day5_definition" />**.  Por favor, confirma que esta fecha es correcta.  </value>
					</text>
					<text id="visit_people_visiting_me_daily_repeat/group_visited_daily_repeat/day6_date_label-label">
						<value>Has seleccionado el día 6, que corresponde al **<output value="/data/day6_definition" vellum:value="#form/day6_definition" />**.  Por favor, confirma que esta fecha es correcta.  </value>
						<value form="markdown">Has seleccionado el día 6, que corresponde al **<output value="/data/day6_definition" vellum:value="#form/day6_definition" />**.  Por favor, confirma que esta fecha es correcta.  </value>
					</text>
					<text id="visit_people_visiting_me_daily_repeat/group_visited_daily_repeat/day7_date_label-label">
						<value>Has seleccionado el día 7, que corresponde al **<output value="/data/day7_definition" vellum:value="#form/day7_definition" />**.  Por favor, confirma que esta fecha es correcta.  </value>
						<value form="markdown">Has seleccionado el día 7, que corresponde al **<output value="/data/day7_definition" vellum:value="#form/day7_definition" />**.  Por favor, confirma que esta fecha es correcta.  </value>
					</text>
					<text id="visit_people_visiting_me_daily_repeat/group_visited_daily_repeat/details_visited_daily-label">
						<value>Detalles del día que me visitó</value>
					</text>
					<text id="/data/earc7_group/interview_daily_repeat/visit_people_visiting_me_daily_repeat/group_visited_daily_repeat/group_visited_me_daily/visited_directly_you:label">
						<value>¿Esta persona le visitó directamente a usted?</value>
					</text>
					<text id="/data/earc7_group/interview_daily_repeat/visit_people_visiting_me_daily_repeat/group_visited_daily_repeat/group_visited_me_daily/visited_directly_you/no:label">
						<value>No</value>
					</text>
					<text id="/data/earc7_group/interview_daily_repeat/visit_people_visiting_me_daily_repeat/group_visited_daily_repeat/group_visited_me_daily/visited_directly_you/yes:label">
						<value>Si</value>
					</text>
					<text id="/data/earc7_group/interview_daily_repeat/visit_people_visiting_me_daily_repeat/group_visited_daily_repeat/group_visited_me_daily/known_disease_daily:label">
						<value>¿Esta persona sabía de su enfermedad?</value>
					</text>
					<text id="/data/earc7_group/interview_daily_repeat/visit_people_visiting_me_daily_repeat/group_visited_daily_repeat/group_visited_me_daily/known_disease_daily/no:label">
						<value>No</value>
					</text>
					<text id="/data/earc7_group/interview_daily_repeat/visit_people_visiting_me_daily_repeat/group_visited_daily_repeat/group_visited_me_daily/known_disease_daily/yes:label">
						<value>Si</value>
					</text>
					<text id="/data/earc7_group/interview_daily_repeat/visit_people_visiting_me_daily_repeat/group_visited_daily_repeat/group_visited_me_daily/known_disease_daily/no_known:label">
						<value>No sabe</value>
					</text>
					<text id="/data/earc7_group/interview_daily_repeat/visit_people_visiting_me_daily_repeat/group_visited_daily_repeat/group_visited_me_daily/reason_why_I_visit_daily:label">
						<value>Motivo porque me visitó.</value>
					</text>
					<text id="/data/earc7_group/interview_daily_repeat/visit_people_visiting_me_daily_repeat/group_visited_daily_repeat/group_visited_me_daily/reason_why_I_visit_daily/for_information:label">
						<value>Por información</value>
					</text>
					<text id="/data/earc7_group/interview_daily_repeat/visit_people_visiting_me_daily_repeat/group_visited_daily_repeat/group_visited_me_daily/reason_why_I_visit_daily/resources_Logistics:label">
						<value>Recursos/logística (ej. dinero, cuidado de niños)</value>
					</text>
					<text id="/data/earc7_group/interview_daily_repeat/visit_people_visiting_me_daily_repeat/group_visited_daily_repeat/group_visited_me_daily/reason_why_I_visit_daily/emotional:label">
						<value>Apoyo emocional</value>
					</text>
					<text id="/data/earc7_group/interview_daily_repeat/visit_people_visiting_me_daily_repeat/group_visited_daily_repeat/group_visited_me_daily/reason_why_I_visit_daily/unrelated_to_disease:label">
						<value>Visita no relacionada a la enfermedad</value>
					</text>
					<text id="/data/earc7_group/interview_daily_repeat/visit_people_visiting_me_daily_repeat/group_visited_daily_repeat/group_visited_me_daily/reason_why_I_visit_daily/another_reason_to_visit:label">
						<value>Otra razón de visita</value>
					</text>
					<text id="/data/earc7_group/interview_daily_repeat/visit_people_visiting_me_daily_repeat/group_visited_daily_repeat/revisited_person:label">
						<value>Le volvió a visitar esta persona</value>
					</text>
					<text id="/data/earc7_group/interview_daily_repeat/visit_people_visiting_me_daily_repeat/frequency_of_visit_daily:label">
						<value>¿Esta persona visita su casa por lo menos una vez por semana?</value>
					</text>
					<text id="/data/earc7_group/interview_daily_repeat/visit_people_visiting_me_daily_repeat/frequency_of_visit_daily/no:label">
						<value>No</value>
					</text>
					<text id="/data/earc7_group/interview_daily_repeat/visit_people_visiting_me_daily_repeat/frequency_of_visit_daily/yes:label">
						<value>Si</value>
					</text>
					<text id="/data/earc7_group/interview_daily_repeat/visit_people_visiting_me_daily_repeat/other_people_visiting_daily:label">
						<value>¿Otra persona le visitó?</value>
					</text>
					<text id="/data/earc7_group/interview_daily_repeat/visit_place_note_daily:label">
						<value>Sección: Lugares visitados diario</value>
					</text>
					<text id="/data/earc7_group/interview_daily_repeat/visit_place_daily_repeat:label">
						<value>Lugares visitados diario</value>
					</text>
					<text id="/data/earc7_group/interview_daily_repeat/visit_place_daily_repeat/place_type_daily:label">
						<value>Tipo de lugar </value>
					</text>
					<text id="/data/earc7_group/interview_daily_repeat/visit_place_daily_repeat/place_type_daily/market:label">
						<value>Mercado</value>
					</text>
					<text id="/data/earc7_group/interview_daily_repeat/visit_place_daily_repeat/place_type_daily/ports:label">
						<value>Puertos</value>
					</text>
					<text id="/data/earc7_group/interview_daily_repeat/visit_place_daily_repeat/place_type_daily/recreation:label">
						<value>Recreación</value>
					</text>
					<text id="/data/earc7_group/interview_daily_repeat/visit_place_daily_repeat/place_type_daily/education:label">
						<value>Educación</value>
					</text>
					<text id="/data/earc7_group/interview_daily_repeat/visit_place_daily_repeat/place_type_daily/restaurant:label">
						<value>Restaurante</value>
					</text>
					<text id="/data/earc7_group/interview_daily_repeat/visit_place_daily_repeat/place_type_daily/health:label">
						<value>Centro de salud</value>
					</text>
					<text id="/data/earc7_group/interview_daily_repeat/visit_place_daily_repeat/place_type_daily/church:label">
						<value>Iglesia</value>
					</text>
					<text id="/data/earc7_group/interview_daily_repeat/visit_place_daily_repeat/place_type_daily/cemetery:label">
						<value>Cementerio</value>
					</text>
					<text id="/data/earc7_group/interview_daily_repeat/visit_place_daily_repeat/place_type_daily/internet:label">
						<value>Internet</value>
					</text>
					<text id="/data/earc7_group/interview_daily_repeat/visit_place_daily_repeat/place_type_daily/elsewhere:label">
						<value>Otro lugar</value>
					</text>
					<text id="visit_place_daily_repeat/place_markets_daily-label">
						<value>Cual mercado</value>
					</text>
					<text id="visit_place_daily_repeat/place_markets_daily-belen_market-label">
						<value>Mercado Belén</value>
					</text>
					<text id="visit_place_daily_repeat/place_markets_daily-central_market-label">
						<value>Mercado Central
</value>
					</text>
					<text id="visit_place_daily_repeat/place_markets_daily-productores_market-label">
						<value>Mercado de Productores</value>
					</text>
					<text id="visit_place_daily_repeat/place_markets_daily-modelo_market-label">
						<value>Mercado Modelo</value>
					</text>
					<text id="visit_place_daily_repeat/place_markets_daily-clavero_market-label">
						<value>Mercado Clavero</value>
					</text>
					<text id="visit_place_daily_repeat/place_markets_daily-nanay_market-label">
						<value>Mercado Nanay</value>
					</text>
					<text id="visit_place_daily_repeat/place_markets_daily-urarinas_market-label">
						<value>Mercado Urarinas</value>
					</text>
					<text id="visit_place_daily_repeat/place_markets_daily-other_market-label">
						<value>Otro Mercado</value>
					</text>
					<text id="visit_place_daily_repeat/place_markets_daily-La_Nortenhita-label">
						<value>La Nortenhita</value>
					</text>
					<text id="visit_place_daily_repeat/place_ports_daily-label">
						<value>Cual puerto</value>
					</text>
					<text id="visit_place_daily_repeat/place_ports_daily-fishing_port-label">
						<value>Puerto Pesquero</value>
					</text>
					<text id="visit_place_daily_repeat/place_ports_daily-masusa_port-label">
						<value>Puerto Masusa</value>
					</text>
					<text id="visit_place_daily_repeat/place_ports_daily-belen_port-label">
						<value>Puerto Belen</value>
					</text>
					<text id="visit_place_daily_repeat/place_ports_daily-henrry_port-label">
						<value>Puerto Henrry</value>
					</text>
					<text id="visit_place_daily_repeat/place_ports_daily-other_port-label">
						<value>Otro Puerto</value>
					</text>
					<text id="visit_place_daily_repeat/place_recreation_daily-label">
						<value>Cual lugar de recreación</value>
					</text>
					<text id="visit_place_daily_repeat/place_recreation_daily-boulevard-label">
						<value>Boulevard</value>
					</text>
					<text id="visit_place_daily_repeat/place_recreation_daily-plaza_de_armas-label">
						<value>Plaza de armas</value>
					</text>
					<text id="visit_place_daily_repeat/place_recreation_daily-plaza_estela_maris-label">
						<value>Plaza Estela Maris</value>
					</text>
					<text id="visit_place_daily_repeat/place_recreation_daily-plaza_san_atonio-label">
						<value>Plaza San Antonio</value>
					</text>
					<text id="visit_place_daily_repeat/place_recreation_daily-plaza_grau-label">
						<value>Plaza Grau
</value>
					</text>
					<text id="visit_place_daily_repeat/place_recreation_daily-plaza_july_28-label">
						<value>Plaza 28 de Julio
</value>
					</text>
					<text id="visit_place_daily_repeat/place_recreation_daily-zonal_park-label">
						<value>Parque Zonal</value>
					</text>
					<text id="visit_place_daily_repeat/place_recreation_daily-max_augustin_stadium-label">
						<value>Estadio Max Augustin</value>
					</text>
					<text id="visit_place_daily_repeat/place_recreation_daily-cni_complex-label">
						<value>Complejo CNI</value>
					</text>
					<text id="visit_place_daily_repeat/place_recreation_daily-consortium_priests-label">
						<value>Consorcio de los curas</value>
					</text>
					<text id="visit_place_daily_repeat/place_recreation_daily-c_c_pardo-label">
						<value>C. C. del Pardo
</value>
					</text>
					<text id="visit_place_daily_repeat/place_recreation_daily-multiplexes_iquitos-label">
						<value>Multicines Iquitos</value>
					</text>
					<text id="visit_place_daily_repeat/place_recreation_daily-other_recreation-label">
						<value>Otro lugar de recreación</value>
					</text>
					<text id="visit_place_daily_repeat/place_education_daily-label">
						<value>Cual lugar de educación</value>
					</text>
					<text id="visit_place_daily_repeat/place_education_daily-barcia_bonifati-label">
						<value>Jardín Barcia Bonifati</value>
					</text>
					<text id="visit_place_daily_repeat/place_education_daily-tupac_school-label">
						<value>Colegio Tupac Amaru</value>
					</text>
					<text id="visit_place_daily_repeat/place_education_daily-clavero_school-label">
						<value>Colegio Clavero</value>
					</text>
					<text id="visit_place_daily_repeat/place_education_daily-claverito_school-label">
						<value>Colegio Claverito</value>
					</text>
					<text id="visit_place_daily_repeat/place_education_daily-sagrado_corazon_school-label">
						<value>Colegio Sagrado Corazón</value>
					</text>
					<text id="visit_place_daily_repeat/place_education_daily-maynas_school-label">
						<value>Colegio Maynas</value>
					</text>
					<text id="visit_place_daily_repeat/place_education_daily-inmaculada_school-label">
						<value>Colegio Inmaculada</value>
					</text>
					<text id="visit_place_daily_repeat/place_education_daily-unap-label">
						<value>Unap</value>
					</text>
					<text id="visit_place_daily_repeat/place_education_daily-ucp-label">
						<value>UCP</value>
					</text>
					<text id="visit_place_daily_repeat/place_education_daily-upo-label">
						<value>UPO</value>
					</text>
					<text id="visit_place_daily_repeat/place_education_daily-other_education-label">
						<value>Otro Colegio</value>
					</text>
					<text id="visit_place_daily_repeat/place_restaurant_daily-label">
						<value>Cual restaurante</value>
					</text>
					<text id="visit_place_daily_repeat/place_restaurant_daily-restaurant_kikiriki-label">
						<value>Pollería Kikiriki</value>
					</text>
					<text id="visit_place_daily_repeat/place_restaurant_daily-restaurant_rico_rico-label">
						<value>Pollería Rico Rico</value>
					</text>
					<text id="visit_place_daily_repeat/place_restaurant_daily-restaurant_trinchero-label">
						<value>Pollería Trinchero</value>
					</text>
					<text id="visit_place_daily_repeat/place_restaurant_daily-chifa_li_chinito-label">
						<value>Chifa Chinito Li</value>
					</text>
					<text id="visit_place_daily_repeat/place_restaurant_daily-restaurant_sabroso_pollo-label">
						<value>Pollería Sabroso Pollo</value>
					</text>
					<text id="visit_place_daily_repeat/place_restaurant_daily-chifa_hua_xing-label">
						<value>Chifa Hua Xing</value>
					</text>
					<text id="visit_place_daily_repeat/place_restaurant_daily-other_restaurant-label">
						<value>Otro Restaurant/menu</value>
					</text>
					<text id="visit_place_daily_repeat/place_health_daily-label">
						<value>Cual centro de salud</value>
					</text>
					<text id="visit_place_daily_repeat/place_health_daily-regional_hospital-label">
						<value>Hospital Regional</value>
					</text>
					<text id="visit_place_daily_repeat/place_health_daily-iquitos_hospital-label">
						<value>Hospital Iquitos</value>
					</text>
					<text id="visit_place_daily_repeat/place_health_daily-essalud-label">
						<value>Essalud</value>
					</text>
					<text id="visit_place_daily_repeat/place_health_daily-health_post-label">
						<value>Posta de salud</value>
					</text>
					<text id="visit_place_daily_repeat/place_health_daily-health_center-label">
						<value>Centro de salud</value>
					</text>
					<text id="visit_place_daily_repeat/place_health_daily-health_clinic-label">
						<value>Clínica
</value>
					</text>
					<text id="visit_place_daily_repeat/place_church_daily-label">
						<value>Cual iglesia</value>
					</text>
					<text id="visit_place_daily_repeat/place_church_daily-church_matriz-label">
						<value>Iglesia Matriz</value>
					</text>
					<text id="visit_place_daily_repeat/place_church_daily-church_inmaculada-label">
						<value>Iglesia Inmaculada
</value>
					</text>
					<text id="visit_place_daily_repeat/place_church_daily-church_fatima-label">
						<value>Iglesia Nstra. Sra. de Fátima</value>
					</text>
					<text id="visit_place_daily_repeat/place_church_daily-church_amazonas-label">
						<value>Iglesia Nstra. Sra. Del Amazonas</value>
					</text>
					<text id="visit_place_daily_repeat/place_church_daily-church_salud-label">
						<value>Iglesia Nstra. Sra. De la Salud</value>
					</text>
					<text id="visit_place_daily_repeat/place_church_daily-church_san_martin-label">
						<value>Iglesia San Martín</value>
					</text>
					<text id="visit_place_daily_repeat/place_church_daily-other_church-label">
						<value>Otra iglesia</value>
					</text>
					<text id="visit_place_daily_repeat/place_cemetery_daily-label">
						<value>Cual cementerios</value>
					</text>
					<text id="visit_place_daily_repeat/place_cemetery_daily-general_cemetery-label">
						<value>Cementerio General</value>
					</text>
					<text id="visit_place_daily_repeat/place_cemetery_daily-cemetery_punchana-label">
						<value>Cementerio de Punchana</value>
					</text>
					<text id="visit_place_daily_repeat/place_cemetery_daily-cemetery_angels-label">
						<value>Cementerio Los Ángeles</value>
					</text>
					<text id="visit_place_daily_repeat/place_cemetery_daily-gardens_of_eden-label">
						<value>Jardines del Edén</value>
					</text>
					<text id="visit_place_daily_repeat/place_cemetery_daily-other_cemetery-label">
						<value>Otro cementerio</value>
					</text>
					<text id="visit_place_daily_repeat/place_internet_daily-label">
						<value>Cual internet</value>
					</text>
					<text id="visit_place_daily_repeat/place_internet_daily-other_internet-label">
						<value>Otro internet</value>
					</text>
					<text id="visit_place_daily_repeat/place_others_daily-label">
						<value>Cual otros lugares</value>
					</text>
					<text id="visit_place_daily_repeat/place_others_daily-sedaloreto-label">
						<value>Sedaloreto</value>
					</text>
					<text id="visit_place_daily_repeat/place_others_daily-electro_oriente-label">
						<value>Electro oriente</value>
					</text>
					<text id="visit_place_daily_repeat/place_others_daily-telefonica-label">
						<value>Telefónica</value>
					</text>
					<text id="visit_place_daily_repeat/place_others_daily-national_bank-label">
						<value>Banco de la Nación</value>
					</text>
					<text id="visit_place_daily_repeat/place_others_daily-quistococha-label">
						<value>Quistococha</value>
					</text>
					<text id="visit_place_daily_repeat/place_others_daily-caja_maynas-label">
						<value>Caja Maynas</value>
					</text>
					<text id="visit_place_daily_repeat/place_others_daily-other_elsewhere-label">
						<value>Otro lugar</value>
					</text>
					<text id="/data/earc7_group/interview_daily_repeat/visit_place_daily_repeat/unap_address_daily:label">
						<value>¿Cuál local de la UNAP?</value>
					</text>
					<text id="/data/earc7_group/interview_daily_repeat/visit_place_daily_repeat/unap_address_daily/unap_zungarococha:label">
						<value>Zungarococha</value>
					</text>
					<text id="/data/earc7_group/interview_daily_repeat/visit_place_daily_repeat/unap_address_daily/unap_bermudez:label">
						<value>Bermudez/Bolognesi(Aulas)</value>
					</text>
					<text id="/data/earc7_group/interview_daily_repeat/visit_place_daily_repeat/unap_address_daily/unap_fcace_aulas:label">
						<value>Pevas/Samanez Ocampo(FCACENIT)</value>
					</text>
					<text id="/data/earc7_group/interview_daily_repeat/visit_place_daily_repeat/unap_address_daily/unap_biblioteca:label">
						<value>Pevas/Samanez Ocampo(BIBLIOTECA)</value>
					</text>
					<text id="/data/earc7_group/interview_daily_repeat/visit_place_daily_repeat/unap_address_daily/unap_magna:label">
						<value>Pevas Cuadra 5(AULA MAGNA)</value>
					</text>
					<text id="/data/earc7_group/interview_daily_repeat/visit_place_daily_repeat/unap_address_daily/unap_biologia:label">
						<value>Pevas/Nanay(BIOLOGÍA)</value>
					</text>
					<text id="/data/earc7_group/interview_daily_repeat/visit_place_daily_repeat/unap_address_daily/unap_agronomia:label">
						<value>Nauta/Samanez Ocampo(AGRONOMÍA)</value>
					</text>
					<text id="/data/earc7_group/interview_daily_repeat/visit_place_daily_repeat/unap_address_daily/unap_educacion:label">
						<value>Sargento Lores cuadra 6 (Educación</value>
					</text>
					<text id="/data/earc7_group/interview_daily_repeat/visit_place_daily_repeat/unap_address_daily/unap_comedor:label">
						<value>Nanay cuadra 3(COMEDOR)</value>
					</text>
					<text id="/data/earc7_group/interview_daily_repeat/visit_place_daily_repeat/unap_address_daily/unap_fcacenit:label">
						<value>Nanay cuadra 3(FCACENIT)</value>
					</text>
					<text id="/data/earc7_group/interview_daily_repeat/visit_place_daily_repeat/unap_address_daily/unap_sirna:label">
						<value>San Lorenzo/ Av. La Marina(SIRNA)</value>
					</text>
					<text id="/data/earc7_group/interview_daily_repeat/visit_place_daily_repeat/unap_address_daily/unap_odontologia:label">
						<value>(ODONTOLOGÍA)</value>
					</text>
					<text id="/data/earc7_group/interview_daily_repeat/visit_place_daily_repeat/unap_address_daily/unap_medicina:label">
						<value>Av. Circumvalación/Colonial(MEDICINA)</value>
					</text>
					<text id="/data/earc7_group/interview_daily_repeat/visit_place_daily_repeat/unap_address_daily/unap_enfermeria:label">
						<value>Dina Limaco(ENFERMERIA)</value>
					</text>
					<text id="/data/earc7_group/interview_daily_repeat/visit_place_daily_repeat/unap_address_daily/unap_post_grado:label">
						<value>Los rosales (Post Grado)</value>
					</text>
					<text id="/data/earc7_group/interview_daily_repeat/visit_place_daily_repeat/kikiriki_address_daily:label">
						<value>¿Cuál local del resturante Kikiriki?</value>
					</text>
					<text id="/data/earc7_group/interview_daily_repeat/visit_place_daily_repeat/kikiriki_address_daily/kikiriki_napo:label">
						<value>Condamine/napo</value>
					</text>
					<text id="/data/earc7_group/interview_daily_repeat/visit_place_daily_repeat/kikiriki_address_daily/kikiriki_san_juan:label">
						<value>Av. Quiñones/Los Rosales</value>
					</text>
					<text id="/data/earc7_group/interview_daily_repeat/visit_place_daily_repeat/kikiriki_address_daily/kikiriki_grau:label">
						<value>Alfonso Ugarte/Grau</value>
					</text>
					<text id="visit_place_daily_repeat/kikiriki_address_daily-freyre_sanjose-label">
						<value>Freyre con San Jose</value>
					</text>
					<text id="/data/earc7_group/interview_daily_repeat/visit_place_daily_repeat/rico_rico_address_daily:label">
						<value>¿Cuál local del restaurante Rico rico?</value>
					</text>
					<text id="/data/earc7_group/interview_daily_repeat/visit_place_daily_repeat/rico_rico_address_daily/rico_rico_quinhones:label">
						<value>Av. Quiñones/Miraflores</value>
					</text>
					<text id="/data/earc7_group/interview_daily_repeat/visit_place_daily_repeat/rico_rico_address_daily/rico_rico_nauta:label">
						<value>Nauta/Fitzcarrald</value>
					</text>
					<text id="/data/earc7_group/interview_daily_repeat/visit_place_daily_repeat/trinchero_address_daily:label">
						<value>¿Cuál local del restaurante Trinchero?</value>
					</text>
					<text id="/data/earc7_group/interview_daily_repeat/visit_place_daily_repeat/trinchero_address_daily/trinchero_napo:label">
						<value>Condamine/napo</value>
					</text>
					<text id="/data/earc7_group/interview_daily_repeat/visit_place_daily_repeat/trinchero_address_daily/trinchero_quinhones:label">
						<value>Av. Quiñonez/Guardia Civil</value>
					</text>
					<text id="/data/earc7_group/interview_daily_repeat/visit_place_daily_repeat/essalud_address_daily:label">
						<value>¿Cuál establecimiento de Essalud?</value>
					</text>
					<text id="/data/earc7_group/interview_daily_repeat/visit_place_daily_repeat/essalud_address_daily/essalud_av_marina:label">
						<value>Av. La Marina Km 2.5</value>
					</text>
					<text id="/data/earc7_group/interview_daily_repeat/visit_place_daily_repeat/essalud_address_daily/essalud_av_ejercito:label">
						<value>Av. Del Ejército/Garisho</value>
					</text>
					<text id="/data/earc7_group/interview_daily_repeat/visit_place_daily_repeat/essalud_address_daily/essalud_trujillo:label">
						<value>Trujillo/Diego de Almagro
</value>
					</text>
					<text id="/data/earc7_group/interview_daily_repeat/visit_place_daily_repeat/essalud_address_daily/essalud_av_quinhones:label">
						<value>Av. Quiñones Km 3</value>
					</text>
					<text id="/data/earc7_group/interview_daily_repeat/visit_place_daily_repeat/health_post_detail_daily:label">
						<value>¿Cuál posta de salud?</value>
					</text>
					<text id="/data/earc7_group/interview_daily_repeat/visit_place_daily_repeat/health_post_detail_daily/health_post_name_daily:label">
						<value>Nombre de la posta de salud</value>
					</text>
					<text id="/data/earc7_group/interview_daily_repeat/visit_place_daily_repeat/health_post_detail_daily/health_post_address_daily:label">
						<value>Dirección de la posta de salud</value>
					</text>
					<text id="/data/earc7_group/interview_daily_repeat/visit_place_daily_repeat/health_center_detail_daily:label">
						<value>¿Cuál centro de salud?</value>
					</text>
					<text id="/data/earc7_group/interview_daily_repeat/visit_place_daily_repeat/health_center_detail_daily/health_center_name_daily:label">
						<value>Nombre del centro de salud</value>
					</text>
					<text id="/data/earc7_group/interview_daily_repeat/visit_place_daily_repeat/health_center_detail_daily/health_center_address_daily:label">
						<value>Dirección del centro de salud</value>
					</text>
					<text id="/data/earc7_group/interview_daily_repeat/visit_place_daily_repeat/health_clinic_detail_daily:label">
						<value>¿Cuál clínica?</value>
					</text>
					<text id="/data/earc7_group/interview_daily_repeat/visit_place_daily_repeat/health_clinic_detail_daily/health_clinic_name_daily:label">
						<value>Nombre de la clínica</value>
					</text>
					<text id="/data/earc7_group/interview_daily_repeat/visit_place_daily_repeat/health_clinic_detail_daily/health_clinic_address_daily:label">
						<value>Dirección de la clínica</value>
					</text>
					<text id="/data/earc7_group/interview_daily_repeat/visit_place_daily_repeat/sedaloreto_address_daily:label">
						<value>¿Cuál local de Sedaloreto?</value>
					</text>
					<text id="/data/earc7_group/interview_daily_repeat/visit_place_daily_repeat/sedaloreto_address_daily/sedaloreto_planta:label">
						<value>Guardia Civil/19 de Julio</value>
					</text>
					<text id="/data/earc7_group/interview_daily_repeat/visit_place_daily_repeat/sedaloreto_address_daily/sedaloreto_huallaga:label">
						<value>Huallaga cuadra 3</value>
					</text>
					<text id="/data/earc7_group/interview_daily_repeat/visit_place_daily_repeat/electro_oriente_address_daily:label">
						<value>¿Cuál local de Electro Oriente?</value>
					</text>
					<text id="/data/earc7_group/interview_daily_repeat/visit_place_daily_repeat/electro_oriente_address_daily/electro_oriente_freyre:label">
						<value>Av. Freyre/San Antonio</value>
					</text>
					<text id="/data/earc7_group/interview_daily_repeat/visit_place_daily_repeat/electro_oriente_address_daily/electro_oriente_tacna:label">
						<value>Tacna/Putumayo</value>
					</text>
					<text id="/data/earc7_group/interview_daily_repeat/visit_place_daily_repeat/electro_oriente_address_daily/electro_oriente_arica:label">
						<value>Arica cuadra 7</value>
					</text>
					<text id="/data/earc7_group/interview_daily_repeat/visit_place_daily_repeat/telefonica_address_daily:label">
						<value>¿Cuál local de Telefónica?</value>
					</text>
					<text id="/data/earc7_group/interview_daily_repeat/visit_place_daily_repeat/telefonica_address_daily/telefonica_arica_central:label">
						<value>Arica Cuadra 2 (central)</value>
					</text>
					<text id="/data/earc7_group/interview_daily_repeat/visit_place_daily_repeat/telefonica_address_daily/telefonica_arica_pago:label">
						<value>Arica Cuadra 2 (pago)</value>
					</text>
					<text id="/data/earc7_group/interview_daily_repeat/visit_place_daily_repeat/telefonica_address_daily/telefonica_huallaga:label">
						<value>Huallaga/napo</value>
					</text>
					<text id="/data/earc7_group/interview_daily_repeat/visit_place_daily_repeat/national_bank_address_daily:label">
						<value>¿Cuál local del Banco de la Nación</value>
					</text>
					<text id="/data/earc7_group/interview_daily_repeat/visit_place_daily_repeat/national_bank_address_daily/national_bank_condamine:label">
						<value>Condamine/Yavari</value>
					</text>
					<text id="/data/earc7_group/interview_daily_repeat/visit_place_daily_repeat/national_bank_address_daily/national_bank_punchana:label">
						<value>Av. 28 de Julio/Amazonas</value>
					</text>
					<text id="/data/earc7_group/interview_daily_repeat/visit_place_daily_repeat/national_bank_address_daily/national_bank_nanay:label">
						<value>Nanay/Loreto</value>
					</text>
					<text id="/data/earc7_group/interview_daily_repeat/visit_place_daily_repeat/national_bank_address_daily/national_bank_san_juan:label">
						<value>Av. Quiñones/Los Rosales</value>
					</text>
					<text id="/data/earc7_group/interview_daily_repeat/visit_place_daily_repeat/caja_maynas_address_daily:label">
						<value>¿Cuál local de la Caja maynas?</value>
					</text>
					<text id="/data/earc7_group/interview_daily_repeat/visit_place_daily_repeat/caja_maynas_address_daily/caja_maynas_prospero:label">
						<value>Prospero/Ucayali</value>
					</text>
					<text id="/data/earc7_group/interview_daily_repeat/visit_place_daily_repeat/caja_maynas_address_daily/caja_maynas_julio:label">
						<value>Av. 28 de Julio/</value>
					</text>
					<text id="/data/earc7_group/interview_daily_repeat/visit_place_daily_repeat/caja_maynas_address_daily/caja_maynas_arequipa:label">
						<value>Arequipa cuadra 4</value>
					</text>
					<text id="/data/earc7_group/interview_daily_repeat/visit_place_daily_repeat/caja_maynas_address_daily/caja_maynas_quinones:label">
						<value>Av. Quiñones Km 3</value>
					</text>
					<text id="/data/earc7_group/interview_daily_repeat/visit_place_daily_repeat/other_place_detail_daily:label">
						<value>¿Cuál otro lugar?</value>
					</text>
					<text id="/data/earc7_group/interview_daily_repeat/visit_place_daily_repeat/other_place_detail_daily/other_place_name_daily:label">
						<value>Nombre de lugar </value>
					</text>
					<text id="/data/earc7_group/interview_daily_repeat/visit_place_daily_repeat/other_place_detail_daily/other_place_address_daily:label">
						<value>Dirección de lugar</value>
					</text>
					<text id="visit_place_daily_repeat/places_visited_daily_repeat-label">
						<value>Día que visitó otro lugar</value>
					</text>
					<text id="/data/earc7_group/interview_daily_repeat/visit_place_daily_repeat/time_visited_place_daily:label">
						<value>Día en este lugar</value>
					</text>
					<text id="visit_place_daily_repeat/places_visited_daily_repeat/time_visited_place_daily/visit_day_place-label">
						<value>Día en este lugar</value>
					</text>
					<text id="visit_place_daily_repeat/places_visited_daily_repeat/day0_date_label-label">
						<value>Has seleccionado el día 0, que corresponde al **<output value="/data/day0_definition" vellum:value="#form/day0_definition" />**.  Por favor, confirma que esta fecha es correcta.  </value>
						<value form="markdown">Has seleccionado el día 0, que corresponde al **<output value="/data/day0_definition" vellum:value="#form/day0_definition" />**.  Por favor, confirma que esta fecha es correcta.  </value>
					</text>
					<text id="visit_place_daily_repeat/places_visited_daily_repeat/day1_date_label-label">
						<value>Has seleccionado el día 1, que corresponde al **<output value="/data/day1_definition" vellum:value="#form/day1_definition" />**. Por favor, confirma que esta fecha es correcta.  </value>
						<value form="markdown">Has seleccionado el día 1, que corresponde al **<output value="/data/day1_definition" vellum:value="#form/day1_definition" />**. Por favor, confirma que esta fecha es correcta.  </value>
					</text>
					<text id="visit_place_daily_repeat/places_visited_daily_repeat/day2_date_label-label">
						<value>Has seleccionado el día 2, que corresponde al **<output value="/data/day2_definition" vellum:value="#form/day2_definition" /> **. Por favor, confirma que esta fecha es correcta.  </value>
						<value form="markdown">Has seleccionado el día 2, que corresponde al **<output value="/data/day2_definition" vellum:value="#form/day2_definition" /> **. Por favor, confirma que esta fecha es correcta.  </value>
					</text>
					<text id="visit_place_daily_repeat/places_visited_daily_repeat/day3_date_label-label">
						<value>Has seleccionado el día 3, que corresponde al **<output value="/data/day3_definition" vellum:value="#form/day3_definition" />**.  Por favor, confirma que esta fecha es correcta.  </value>
						<value form="markdown">Has seleccionado el día 3, que corresponde al **<output value="/data/day3_definition" vellum:value="#form/day3_definition" />**.  Por favor, confirma que esta fecha es correcta.  </value>
					</text>
					<text id="visit_place_daily_repeat/places_visited_daily_repeat/day4_date_label-label">
						<value>Has seleccionado el día 4, que corresponde al **<output value="/data/day4_definition" vellum:value="#form/day4_definition" />**.  Por favor, confirma que esta fecha es correcta.  </value>
						<value form="markdown">Has seleccionado el día 4, que corresponde al **<output value="/data/day4_definition" vellum:value="#form/day4_definition" />**.  Por favor, confirma que esta fecha es correcta.  </value>
					</text>
					<text id="visit_place_daily_repeat/places_visited_daily_repeat/day5_date_label-label">
						<value>Has seleccionado el día 5, que corresponde al **<output value="/data/day5_definition" vellum:value="#form/day5_definition" />**.  Por favor, confirma que esta fecha es correcta.  </value>
						<value form="markdown">Has seleccionado el día 5, que corresponde al **<output value="/data/day5_definition" vellum:value="#form/day5_definition" />**.  Por favor, confirma que esta fecha es correcta.  </value>
					</text>
					<text id="visit_place_daily_repeat/places_visited_daily_repeat/day6_date_label-label">
						<value>Has seleccionado el día 6, que corresponde al **<output value="/data/day6_definition" vellum:value="#form/day6_definition" />**.  Por favor, confirma que esta fecha es correcta.  </value>
						<value form="markdown">Has seleccionado el día 6, que corresponde al **<output value="/data/day6_definition" vellum:value="#form/day6_definition" />**.  Por favor, confirma que esta fecha es correcta.  </value>
					</text>
					<text id="visit_place_daily_repeat/places_visited_daily_repeat/day7_date_label-label">
						<value>Has seleccionado el día 7, que corresponde al **<output value="/data/day7_definition" vellum:value="#form/day7_definition" />**.  Por favor, confirma que esta fecha es correcta.  </value>
						<value form="markdown">Has seleccionado el día 7, que corresponde al **<output value="/data/day7_definition" vellum:value="#form/day7_definition" />**.  Por favor, confirma que esta fecha es correcta.  </value>
					</text>
					<text id="visit_place_daily_repeat/places_visited_daily_repeat/details_time_visited_place_daily-label">
						<value>Detalles de tiempo en este lugar</value>
					</text>
					<text id="/data/earc7_group/interview_daily_repeat/visit_place_daily_repeat/time_visited_place_daily/times_visited_daily:label">
						<value>¿Cuántas veces visito desde la última entrevista este lugar?</value>
					</text>
					<text id="/data/earc7_group/interview_daily_repeat/visit_place_daily_repeat/visited_elsewhere_daily:label">
						<value>¿Visitó otro lugar?</value>
					</text>
					<text id="/data/earc7_group/interview_daily_repeat/time_in_house_daily_note:label">
						<value>Sección: Tiempo en casa diario</value>
					</text>
					<text id="/data/earc7_group/interview_daily_repeat/time_in_house_monitoring_repeat:label">
						<value>Día que estaban en casa</value>
					</text>
					<text id="time_in_house_monitoring_repeat/time_in_house_monitoring-label">
						<value>Día que estaban en casa</value>
					</text>
					<text id="time_in_house_monitoring_repeat/time_in_house_monitoring/at_home_day-label">
						<value>Día que estaban en casa</value>
					</text>
					<text id="time_in_house_monitoring_repeat/day0_date_label-label">
						<value>Has seleccionado el día 0, que corresponde al **<output value="/data/day0_definition" vellum:value="#form/day0_definition" />**.  Por favor, confirma que esta fecha es correcta.  </value>
						<value form="markdown">Has seleccionado el día 0, que corresponde al **<output value="/data/day0_definition" vellum:value="#form/day0_definition" />**.  Por favor, confirma que esta fecha es correcta.  </value>
					</text>
					<text id="time_in_house_monitoring_repeat/day1_date_label-label">
						<value>Has seleccionado el día 1, que corresponde al **<output value="/data/day1_definition" vellum:value="#form/day1_definition" />**. Por favor, confirma que esta fecha es correcta.  </value>
						<value form="markdown">Has seleccionado el día 1, que corresponde al **<output value="/data/day1_definition" vellum:value="#form/day1_definition" />**. Por favor, confirma que esta fecha es correcta.  </value>
					</text>
					<text id="time_in_house_monitoring_repeat/day2_date_label-label">
						<value>Has seleccionado el día 2, que corresponde al **<output value="/data/day2_definition" vellum:value="#form/day2_definition" /> **. Por favor, confirma que esta fecha es correcta.  </value>
						<value form="markdown">Has seleccionado el día 2, que corresponde al **<output value="/data/day2_definition" vellum:value="#form/day2_definition" /> **. Por favor, confirma que esta fecha es correcta.  </value>
					</text>
					<text id="time_in_house_monitoring_repeat/day3_date_label-label">
						<value>Has seleccionado el día 3, que corresponde al **<output value="/data/day3_definition" vellum:value="#form/day3_definition" />**.  Por favor, confirma que esta fecha es correcta.  </value>
						<value form="markdown">Has seleccionado el día 3, que corresponde al **<output value="/data/day3_definition" vellum:value="#form/day3_definition" />**.  Por favor, confirma que esta fecha es correcta.  </value>
					</text>
					<text id="time_in_house_monitoring_repeat/day4_date_label-label">
						<value>Has seleccionado el día 4, que corresponde al **<output value="/data/day4_definition" vellum:value="#form/day4_definition" />**.  Por favor, confirma que esta fecha es correcta.  </value>
						<value form="markdown">Has seleccionado el día 4, que corresponde al **<output value="/data/day4_definition" vellum:value="#form/day4_definition" />**.  Por favor, confirma que esta fecha es correcta.  </value>
					</text>
					<text id="time_in_house_monitoring_repeat/day5_date_label-label">
						<value>Has seleccionado el día 5, que corresponde al **<output value="/data/day5_definition" vellum:value="#form/day5_definition" />**.  Por favor, confirma que esta fecha es correcta.  </value>
						<value form="markdown">Has seleccionado el día 5, que corresponde al **<output value="/data/day5_definition" vellum:value="#form/day5_definition" />**.  Por favor, confirma que esta fecha es correcta.  </value>
					</text>
					<text id="time_in_house_monitoring_repeat/day6_date_label-label">
						<value>Has seleccionado el día 6, que corresponde al **<output value="/data/day6_definition" vellum:value="#form/day6_definition" />**.  Por favor, confirma que esta fecha es correcta.  </value>
						<value form="markdown">Has seleccionado el día 6, que corresponde al **<output value="/data/day6_definition" vellum:value="#form/day6_definition" />**.  Por favor, confirma que esta fecha es correcta.  </value>
					</text>
					<text id="time_in_house_monitoring_repeat/day7_date_label-label">
						<value>Has seleccionado el día 7, que corresponde al **<output value="/data/day7_definition" vellum:value="#form/day7_definition" />**.  Por favor, confirma que esta fecha es correcta.  </value>
						<value form="markdown">Has seleccionado el día 7, que corresponde al **<output value="/data/day7_definition" vellum:value="#form/day7_definition" />**.  Por favor, confirma que esta fecha es correcta.  </value>
					</text>
					<text id="/data/earc7_group/interview_daily_repeat/time_in_house_monitoring_repeat/time_in_house_monitoring/hours_in_house_daily:label">
						<value>Horas en casa diaria</value>
					</text>
					<text id="/data/earc7_group/interview_daily_repeat/time_in_house_monitoring_repeat/other_time_in_house_daily:label">
						<value>¿Agregar otro tiempo en casa?</value>
					</text>
					<text id="estado_fisico_group-label">
						<value>Sección: Estado físico

</value>
					</text>
					<text id="recorditorio_debe_contestar_esta_pregunta_para_cada_da_aparte_de_da_7-label">
						<value>RECORDITORIO!
Debe contestar la seccion 'Estado Físico' para cada día, aparte del día 7.
Por favor no olvide esto!</value>
					</text>
					<text id="estado_fsico-label">
						<value>Estado Físico</value>
					</text>
					<text id="estado_fsico/visit_day_work_study_group-label">
						<value>Para que día </value>
					</text>
					<text id="estado_fsico/visit_day_work_study_group/estado_fisco_dia-day_7-label">
						<value>Día 7</value>
					</text>
					<text id="estado_fsico/visit_day_work_study_group/day0_date_label-label">
						<value>Has seleccionado el día 0, que corresponde al **<output value="/data/day0_definition" vellum:value="#form/day0_definition" />**.  Por favor, confirma que esta fecha es correcta.  </value>
						<value form="markdown">Has seleccionado el día 0, que corresponde al **<output value="/data/day0_definition" vellum:value="#form/day0_definition" />**.  Por favor, confirma que esta fecha es correcta.  </value>
					</text>
					<text id="estado_fsico/visit_day_work_study_group/day1_date_label-label">
						<value>Has seleccionado el día 1, que corresponde al **<output value="/data/day1_definition" vellum:value="#form/day1_definition" />**. Por favor, confirma que esta fecha es correcta.  </value>
						<value form="markdown">Has seleccionado el día 1, que corresponde al **<output value="/data/day1_definition" vellum:value="#form/day1_definition" />**. Por favor, confirma que esta fecha es correcta.  </value>
					</text>
					<text id="estado_fsico/visit_day_work_study_group/day2_date_label-label">
						<value>Has seleccionado el día 2, que corresponde al **<output value="/data/day2_definition" vellum:value="#form/day2_definition" />**. Por favor, confirma que esta fecha es correcta.  </value>
						<value form="markdown">Has seleccionado el día 2, que corresponde al **<output value="/data/day2_definition" vellum:value="#form/day2_definition" />**. Por favor, confirma que esta fecha es correcta.  </value>
					</text>
					<text id="estado_fsico/visit_day_work_study_group/day3_date_label-label">
						<value>Has seleccionado el día 3, que corresponde al **<output value="/data/day3_definition" vellum:value="#form/day3_definition" />**.  Por favor, confirma que esta fecha es correcta.  </value>
						<value form="markdown">Has seleccionado el día 3, que corresponde al **<output value="/data/day3_definition" vellum:value="#form/day3_definition" />**.  Por favor, confirma que esta fecha es correcta.  </value>
					</text>
					<text id="estado_fsico/visit_day_work_study_group/day4_date_label-label">
						<value>Has seleccionado el día 4, que corresponde al **<output value="/data/day4_definition" vellum:value="#form/day4_definition" />**.  Por favor, confirma que esta fecha es correcta.  </value>
						<value form="markdown">Has seleccionado el día 4, que corresponde al **<output value="/data/day4_definition" vellum:value="#form/day4_definition" />**.  Por favor, confirma que esta fecha es correcta.  </value>
					</text>
					<text id="estado_fsico/visit_day_work_study_group/day5_date_label-label">
						<value>Has seleccionado el día 5, que corresponde al **<output value="/data/day5_definition" vellum:value="#form/day5_definition" />**.  Por favor, confirma que esta fecha es correcta.  </value>
						<value form="markdown">Has seleccionado el día 5, que corresponde al **<output value="/data/day5_definition" vellum:value="#form/day5_definition" />**.  Por favor, confirma que esta fecha es correcta.  </value>
					</text>
					<text id="estado_fsico/visit_day_work_study_group/day6_date_label-label">
						<value>Has seleccionado el día 6, que corresponde al **<output value="/data/day6_definition" vellum:value="#form/day6_definition" />**.  Por favor, confirma que esta fecha es correcta.  </value>
						<value form="markdown">Has seleccionado el día 6, que corresponde al **<output value="/data/day6_definition" vellum:value="#form/day6_definition" />**.  Por favor, confirma que esta fecha es correcta.  </value>
					</text>
					<text id="estado_fsico/visit_day_work_study_group/day7_date_label-label">
						<value>No responde a esta prugunta para día 7- sigue al proxima pagina
Las pruguntas estan en la entrevista calidad de vida</value>
						<value form="markdown">No responde a esta prugunta para día 7- sigue al proxima pagina
Las pruguntas estan en la entrevista calidad de vida</value>
					</text>
					<text id="estado_fsico/Self-care_activities-label">
						<value>¿Cómo está  su habilidad para completar las actividades de cuidado personal, como lavarse, vestirse y asearse a sí mismo?</value>
					</text>
					<text id="estado_fsico/Self-care_activities-completely_limited-label">
						<value>Completamente Limitado</value>
					</text>
					<text id="estado_fsico/Self-care_activities-partially_limited-label">
						<value>Parcialmente limitado</value>
					</text>
					<text id="estado_fsico/Self-care_activities-no_limits-label">
						<value>No limitado</value>
					</text>
					<text id="estado_fsico/Daily_activities-label">
						<value>¿Cómo está  su capacidad para completar las actividades de la vida diaria, tales como cocinar, la compra de alimentos, alimentarse a sí mismo?</value>
					</text>
					<text id="estado_fsico/Daily_activities-completely_limited-label">
						<value>Completamente Limitado</value>
					</text>
					<text id="estado_fsico/Daily_activities-partially_limited-label">
						<value>Parcialmente limitado</value>
					</text>
					<text id="estado_fsico/Daily_activities-no_limits-label">
						<value>No limitado</value>
					</text>
					<text id="estado_fsico/Responsibility_at_home-label">
						<value>¿Eres capaz de participar en la obtención de un salario o tener un papel dentro de la familia que contribuye a apoyar a usted y su familia? O, para niños, eres capaz a atender escuela? </value>
					</text>
					<text id="estado_fsico/Responsibility_at_home-no_contribution_monetary-label">
						<value>No, Estoy totalmente confiado en mi familia por el apoyo monetario.</value>
					</text>
					<text id="estado_fsico/Responsibility_at_home-contribution_monetary_limited-label">
						<value>Sí, puedo contribuir a los ingresos familiares, pero mi contribución al ingreso familiar es limitado.</value>
					</text>
					<text id="estado_fsico/Responsibility_at_home-si_contribution_monetary-label">
						<value>Sí, Puedo proporcionar para mí y mi familia.</value>
					</text>
					<text id="monetary_contribution-label">
						<value>Contribución monetaria para la familia</value>
					</text>
					<text id="/data/earc7_group/interview_daily_repeat/group_observer_monitoring:label">
						<value>Observador durante entrevista</value>
					</text>
					<text id="/data/earc7_group/interview_daily_repeat/group_observer_monitoring/observer_monitoring:label">
						<value>¿Hubo algún observador?</value>
					</text>
					<text id="/data/earc7_group/interview_daily_repeat/group_observer_monitoring/observer_monitoring/no:label">
						<value>No</value>
					</text>
					<text id="/data/earc7_group/interview_daily_repeat/group_observer_monitoring/observer_monitoring/yes:label">
						<value>Si</value>
					</text>
					<text id="/data/earc7_group/interview_daily_repeat/group_observer_monitoring/rgelationship_monitoring:label">
						<value>Relación con el entrevistado.</value>
					</text>
					<text id="/data/earc7_group/interview_daily_repeat/group_observer_monitoring/difficulty_monitoring:label">
						<value>¿Fue fácil para el participante realizar la encuesta?</value>
					</text>
					<text id="/data/earc7_group/interview_daily_repeat/group_observer_monitoring/difficulty_monitoring/easy:label">
						<value>Fácil</value>
					</text>
					<text id="/data/earc7_group/interview_daily_repeat/group_observer_monitoring/difficulty_monitoring/medium:label">
						<value>Más o menos</value>
					</text>
					<text id="/data/earc7_group/interview_daily_repeat/group_observer_monitoring/difficulty_monitoring/difficulty:label">
						<value>Difícil</value>
					</text>
					<text id="/data/earc7_group/interview_daily_repeat/group_observer_monitoring/General_comment_monitoring:label">
						<value>Comentario general</value>
					</text>
					<text id="final_interview-label">
						<value>TE ENCUENTRAS EN EL FINAL DE LA ENTREVISTA SI DAS SIGUIENTE SE ENVIARÁ Y NO PODRÁS HACER CORRECCIONES. PARA PODER HACER CORRECCIONES HACER CLICK EN  SALIR Y GUARDAR LOS CAMBIOS, EL FORMULARIO SE GUARDARÁ EN INCOMPLETOS.</value>
					</text>
				</translation>
				<translation lang="en">
					<text id="ear7_already_done-label">
						<value>El último EAR7 fue realizada en la fecha **<output value="instance('casedb')/casedb/case[@case_id = instance('commcaresession')/session/data/case_id]/actual_date_ear7" vellum:value="#case/actual_date_ear7" />** que corresponde al día **<output value="/data/last_ear7_day" vellum:value="#form/last_ear7_day" />**</value>
						<value form="markdown">El último EAR7 fue realizada en la fecha **<output value="instance('casedb')/casedb/case[@case_id = instance('commcaresession')/session/data/case_id]/actual_date_ear7" vellum:value="#case/actual_date_ear7" />** que corresponde al día **<output value="/data/last_ear7_day" vellum:value="#form/last_ear7_day" />**</value>
					</text>
					<text id="fecha_hora-label">
						<value>Date and time</value>
					</text>
					<text id="fecha_hora/actual_date-label">
						<value>Actual date of questionnaire</value>
					</text>
					<text id="fecha_hora/actual_time-label">
						<value>At what time did you complete the questionnaire?</value>
					</text>
					<text id="date_range_check_ipr-label">
						<value>**<output value="format-date(date(/data/fecha_hora/actual_date), '%a, %b %e, %Y')" vellum:value="format-date(date(#form/fecha_hora/actual_date), '%a, %b %e, %Y')" />** This date is outside the expected range, is that correct?**</value>
						<value form="image">jr://file/commcare/image/data/date_range_check_ipr-guhdv7.png</value>
						<value form="markdown">**<output value="format-date(date(/data/fecha_hora/actual_date), '%a, %b %e, %Y')" vellum:value="format-date(date(#form/fecha_hora/actual_date), '%a, %b %e, %Y')" />** This date is outside the expected range, is that correct?**</value>
					</text>
					<text id="date_range_check_ipr-yes-label">
						<value>Yes</value>
					</text>
					<text id="answered_by-label">
						<value>Interview details</value>
					</text>
					<text id="/data/participant_data/interview_answer:label">
						<value>The interview is answered by:</value>
					</text>
					<text id="/data/participant_data/interview_answer/paciente:label">
						<value>Patient</value>
					</text>
					<text id="/data/participant_data/interview_answer/padre_madre:label">
						<value>Parents</value>
					</text>
					<text id="/data/participant_data/interview_answer/other_caregiver:label">
						<value>Other caregiver</value>
					</text>
					<text id="/data/participant_data/another_caregiver:label">
						<value>Another caregiver</value>
					</text>
					<text id="answered_by/phone_in_person-label">
						<value>How did you conduct the interview?</value>
					</text>
					<text id="answered_by/phone_in_person-phone-label">
						<value>By phone</value>
					</text>
					<text id="answered_by/phone_in_person-in_person-label">
						<value>In person
</value>
					</text>
					<text id="/data/earc7_group/number_interviews:label">
						<value>Interviews: How often?</value>
					</text>
					<text id="/data/earc7_group/number_interviews/daily:label">
						<value>Daily</value>
					</text>
					<text id="/data/earc7_group/number_interviews/spending_a_day:label">
						<value>Spending a day</value>
					</text>
					<text id="/data/earc7_group/number_interviews/spending_two_days:label">
						<value>Spending two days</value>
					</text>
					<text id="/data/earc7_group/number_interviews/passing_3_days:label">
						<value>Passing 3 days</value>
					</text>
					<text id="diagnosis_details/cluster_number-label">
						<value>What is the cluster number?</value>
					</text>
					<text id="diagnosis_details/diagnosis-label">
						<value>What was the diagnosis?</value>
					</text>
					<text id="diagnosis_details/diagnosis-zika-label">
						<value>Zika</value>
					</text>
					<text id="diagnosis_details/diagnosis-deng1-label">
						<value>Dengue 1 </value>
					</text>
					<text id="diagnosis_details/diagnosis-deng2-label">
						<value>Dengue 2</value>
					</text>
					<text id="diagnosis_details/diagnosis-deng3-label">
						<value>Dengue 3</value>
					</text>
					<text id="diagnosis_details/diagnosis-deng4-label">
						<value>Dengue 4</value>
					</text>
					<text id="diagnosis_details/diagnosis-chikungunya-label">
						<value>Chikungunya</value>
					</text>
					<text id="diagnosis_details/index_contact-label">
						<value>¿Esta persona es el caso indice o contacto?</value>
					</text>
					<text id="diagnosis_details/index_contact-index-label">
						<value>Index</value>
					</text>
					<text id="diagnosis_details/index_contact-contact-label">
						<value>Contact</value>
					</text>
					<text id="gps-label">
						<value>GPS</value>
					</text>
					<text id="gps/acepta_llevar_gps-label">
						<value>Accepts GPS?</value>
					</text>
					<text id="gps/acepta_llevar_gps-yes-label">
						<value>Yes</value>
					</text>
					<text id="gps/acepta_llevar_gps-no-label">
						<value>No</value>
					</text>
					<text id="gps/codigo_gps-label">
						<value>GPS code</value>
					</text>
					<text id="temp-label">
						<value>Please check the temperature</value>
					</text>
					<text id="temp/tympanic_auxillary-label">
						<value>Which method did you use to take the temperature?</value>
					</text>
					<text id="temp/tympanic_auxillary-tympanic-label">
						<value>Tympanic</value>
					</text>
					<text id="temp/tympanic_auxillary-axillary-label">
						<value>Axillary</value>
					</text>
					<text id="temp/tympanic_auxillary-no_temp-label">
						<value>I didn't take it</value>
					</text>
					<text id="temp/temp_right-label">
						<value>Temperature right: </value>
					</text>
					<text id="temp/temp_left-label">
						<value>Temperature left:</value>
					</text>
					<text id="/data/earc7_group/interview_daily_repeat/work_study_monitoring_note:label">
						<value>Section: Place of work or study daily</value>
					</text>
					<text id="/data/earc7_group/interview_daily_repeat/work_study_monitoring_repeat:label">
						<value>Places of work or study daily</value>
					</text>
					<text id="/data/earc7_group/interview_daily_repeat/work_study_monitoring_repeat/work_study_visited_before:label">
						<value>¿Workplace or study mentioned earlier?</value>
					</text>
					<text id="/data/earc7_group/interview_daily_repeat/work_study_monitoring_repeat/work_study_visited_before/no:label">
						<value>No</value>
					</text>
					<text id="/data/earc7_group/interview_daily_repeat/work_study_monitoring_repeat/work_study_visited_before/yes:label">
						<value>Yes</value>
					</text>
					<text id="/data/earc7_group/interview_daily_repeat/work_study_monitoring_repeat/work_study_monitoring_group:label">
						<value>Place of work or study daily</value>
					</text>
					<text id="/data/earc7_group/interview_daily_repeat/work_study_monitoring_repeat/work_study_monitoring_group/work_study_number_retrospective_initial:label">
						<value>Number of work / study in the initial retrospective
</value>
					</text>
					<text id="/data/earc7_group/interview_daily_repeat/work_study_monitoring_repeat/work_study_monitoring_group/work_study_monitoring:label">
						<value>Work or study?</value>
					</text>
					<text id="/data/earc7_group/interview_daily_repeat/work_study_monitoring_repeat/work_study_monitoring_group/work_study_monitoring/work:label">
						<value>Work</value>
					</text>
					<text id="/data/earc7_group/interview_daily_repeat/work_study_monitoring_repeat/work_study_monitoring_group/work_study_monitoring/study:label">
						<value>Estudio</value>
					</text>
					<text id="/data/earc7_group/interview_daily_repeat/work_study_monitoring_repeat/work_study_monitoring_group/work_study_code_monitoring:label">
						<value>Code of the place of work or study daily</value>
					</text>
					<text id="/data/earc7_group/interview_daily_repeat/work_study_monitoring_repeat/work_study_monitoring_group/work_address_name_monitoring:label">
						<value>Name of place</value>
					</text>
					<text id="/data/earc7_group/interview_daily_repeat/work_study_monitoring_repeat/work_study_monitoring_group/work_address_street_monitoring:label">
						<value>Street name</value>
					</text>
					<text id="/data/earc7_group/interview_daily_repeat/work_study_monitoring_repeat/work_study_monitoring_group/work_address_number_monitoring:label">
						<value>Street number</value>
					</text>
					<text id="/data/earc7_group/interview_daily_repeat/work_study_monitoring_repeat/work_study_monitoring_group/reference_place_monitoring:label">
						<value>Reference place</value>
					</text>
					<text id="/data/earc7_group/interview_daily_repeat/work_study_monitoring_repeat/work_study_monitoring_group/work_address_district_monitoring:label">
						<value>District
</value>
					</text>
					<text id="/data/earc7_group/interview_daily_repeat/work_study_monitoring_repeat/work_study_monitoring_group/work_address_district_monitoring/belen_district:label">
						<value>Belem</value>
					</text>
					<text id="/data/earc7_group/interview_daily_repeat/work_study_monitoring_repeat/work_study_monitoring_group/work_address_district_monitoring/iquitos_district:label">
						<value>Iquitos</value>
					</text>
					<text id="/data/earc7_group/interview_daily_repeat/work_study_monitoring_repeat/work_study_monitoring_group/work_address_district_monitoring/punchana_district:label">
						<value>Punchana</value>
					</text>
					<text id="/data/earc7_group/interview_daily_repeat/work_study_monitoring_repeat/work_study_monitoring_group/work_address_district_monitoring/san_juan_district:label">
						<value>San Juan Bautista</value>
					</text>
					<text id="work_study_monitoring_repeat/work_study_monitoring_group2-label">
						<value>Day they went to work or study</value>
					</text>
					<text id="work_study_monitoring_repeat/work_study_monitoring_group2/visit_day_work_study_group-label">
						<value>Day they went to work or study</value>
					</text>
					<text id="/data/earc7_group/interview_daily_repeat/visit_house_monitoring_repeat/group_house_monitoring3_repeat/group_house_monitoring3/visit_day_house:label">
						<value>Day</value>
					</text>
					<text id="/data/earc7_group/interview_daily_repeat/visit_house_monitoring_repeat/group_house_monitoring3_repeat/group_house_monitoring3/visit_day_house/day_0:label">
						<value>Day 0</value>
					</text>
					<text id="/data/earc7_group/interview_daily_repeat/visit_house_monitoring_repeat/group_house_monitoring3_repeat/group_house_monitoring3/visit_day_house/day_1:label">
						<value>Day 1</value>
					</text>
					<text id="/data/earc7_group/interview_daily_repeat/visit_house_monitoring_repeat/group_house_monitoring3_repeat/group_house_monitoring3/visit_day_house/day_2:label">
						<value>Day 2</value>
					</text>
					<text id="/data/earc7_group/interview_daily_repeat/visit_house_monitoring_repeat/group_house_monitoring3_repeat/group_house_monitoring3/visit_day_house/day_3:label">
						<value>Day 3
</value>
					</text>
					<text id="/data/earc7_group/interview_daily_repeat/visit_house_monitoring_repeat/group_house_monitoring3_repeat/group_house_monitoring3/visit_day_house/day_4:label">
						<value>Day 4
</value>
					</text>
					<text id="/data/earc7_group/interview_daily_repeat/visit_house_monitoring_repeat/group_house_monitoring3_repeat/group_house_monitoring3/visit_day_house/day_5:label">
						<value>Day 5</value>
					</text>
					<text id="/data/earc7_group/interview_daily_repeat/visit_house_monitoring_repeat/group_house_monitoring3_repeat/group_house_monitoring3/visit_day_house/day_6:label">
						<value>Day 6</value>
					</text>
					<text id="/data/earc7_group/interview_daily_repeat/visit_house_monitoring_repeat/group_house_monitoring3_repeat/group_house_monitoring3/visit_day_house/day_7:label">
						<value>Day 7</value>
					</text>
					<text id="work_study_monitoring_repeat/work_study_monitoring_group2/day0_date_label-label">
						<value>You have selected day 0, which corresponds to **<output value="/data/day0_definition" vellum:value="#form/day0_definition" />**. Please check that this is the correct date. </value>
						<value form="markdown">You have selected day 0, which corresponds to **<output value="/data/day0_definition" vellum:value="#form/day0_definition" />**. Please check that this is the correct date. </value>
					</text>
					<text id="work_study_monitoring_repeat/work_study_monitoring_group2/day1_date_label-label">
						<value>You have selected day 1, which corresponds to **<output value="/data/day1_definition" vellum:value="#form/day1_definition" />**. Please check that this is the correct date.</value>
						<value form="markdown">You have selected day 1, which corresponds to **<output value="/data/day1_definition" vellum:value="#form/day1_definition" />**. Please check that this is the correct date.</value>
					</text>
					<text id="work_study_monitoring_repeat/work_study_monitoring_group2/day2_date_label-label">
						<value>You have selected day 2, which corresponds to **<output value="/data/day2_definition" vellum:value="#form/day2_definition" />**. Please check that this is the correct date.</value>
						<value form="markdown">You have selected day 2, which corresponds to **<output value="/data/day2_definition" vellum:value="#form/day2_definition" />**. Please check that this is the correct date.</value>
					</text>
					<text id="work_study_monitoring_repeat/work_study_monitoring_group2/day3_date_label-label">
						<value>You have selected day 3, which corresponds to **<output value="/data/day3_definition" vellum:value="#form/day3_definition" />**. Please check that this is the correct date.</value>
						<value form="markdown">You have selected day 3, which corresponds to **<output value="/data/day3_definition" vellum:value="#form/day3_definition" />**. Please check that this is the correct date.</value>
					</text>
					<text id="work_study_monitoring_repeat/work_study_monitoring_group2/day4_date_label-label">
						<value>You have selected day 4, which corresponds to **<output value="/data/day4_definition" vellum:value="#form/day4_definition" />**. Please check that this is the correct date.</value>
						<value form="markdown">You have selected day 4, which corresponds to **<output value="/data/day4_definition" vellum:value="#form/day4_definition" />**. Please check that this is the correct date.</value>
					</text>
					<text id="work_study_monitoring_repeat/work_study_monitoring_group2/day5_date_label-label">
						<value>You have selected day 5, which corresponds to **<output value="/data/day5_definition" vellum:value="#form/day5_definition" />**. Please check that this is the correct date.</value>
						<value form="markdown">You have selected day 5, which corresponds to **<output value="/data/day5_definition" vellum:value="#form/day5_definition" />**. Please check that this is the correct date.</value>
					</text>
					<text id="work_study_monitoring_repeat/work_study_monitoring_group2/day6_date_label-label">
						<value>You have selected day 6, which corresponds to **<output value="/data/day6_definition" vellum:value="#form/day6_definition" />**. Please check that this is the correct date.</value>
						<value form="markdown">You have selected day 6, which corresponds to **<output value="/data/day6_definition" vellum:value="#form/day6_definition" />**. Please check that this is the correct date.</value>
					</text>
					<text id="work_study_monitoring_repeat/work_study_monitoring_group2/day7_date_label-label">
						<value>You have selected day 7, which corresponds to **<output value="/data/day7_definition" vellum:value="#form/day7_definition" />**. Please check that this is the correct date.</value>
						<value form="markdown">You have selected day 7, which corresponds to **<output value="/data/day7_definition" vellum:value="#form/day7_definition" />**. Please check that this is the correct date.</value>
					</text>
					<text id="work_study_monitoring_repeat/work_study_monitoring_group2/details_day_work_study_group-label">
						<value>Day was to work or study</value>
					</text>
					<text id="/data/earc7_group/interview_daily_repeat/work_study_monitoring_repeat/work_study_monitoring_group/sometimes_visit_work_monitoring:label">
						<value>How many times did you visit in the last two weeks?</value>
					</text>
					<text id="/data/earc7_group/interview_daily_repeat/work_study_monitoring_repeat/work_study_monitoring_group/hour_work_monitoring:label">
						<value>At what time of day was it?</value>
					</text>
					<text id="/data/earc7_group/interview_daily_repeat/work_study_monitoring_repeat/work_study_monitoring_group/hour_work_monitoring/morning:label">
						<value>Morning</value>
					</text>
					<text id="/data/earc7_group/interview_daily_repeat/work_study_monitoring_repeat/work_study_monitoring_group/hour_work_monitoring/afternoon:label">
						<value>Afternoon</value>
					</text>
					<text id="/data/earc7_group/interview_daily_repeat/work_study_monitoring_repeat/work_study_monitoring_group/hour_work_monitoring/night:label">
						<value>Night</value>
					</text>
					<text id="/data/earc7_group/interview_daily_repeat/work_study_monitoring_repeat/work_study_monitoring_group/be_time_work_monitoring:label">
						<value>How much time did you spend?</value>
					</text>
					<text id="/data/earc7_group/interview_daily_repeat/work_study_monitoring_repeat/work_study_monitoring_group/be_time_work_monitoring/minutes_15_30:label">
						<value>15 - 30 minutes</value>
					</text>
					<text id="/data/earc7_group/interview_daily_repeat/work_study_monitoring_repeat/work_study_monitoring_group/be_time_work_monitoring/minutes_30_60:label">
						<value>30 minutes - 1hour
</value>
					</text>
					<text id="/data/earc7_group/interview_daily_repeat/work_study_monitoring_repeat/work_study_monitoring_group/be_time_work_monitoring/hours_1_2:label">
						<value>1 - 2 hours</value>
					</text>
					<text id="/data/earc7_group/interview_daily_repeat/work_study_monitoring_repeat/work_study_monitoring_group/be_time_work_monitoring/hours_2_4:label">
						<value>2 - 4 hours</value>
					</text>
					<text id="/data/earc7_group/interview_daily_repeat/work_study_monitoring_repeat/work_study_monitoring_group/be_time_work_monitoring/hours_4_6:label">
						<value>4 - 6 hours</value>
					</text>
					<text id="/data/earc7_group/interview_daily_repeat/work_study_monitoring_repeat/work_study_monitoring_group/be_time_work_monitoring/hours_6_8:label">
						<value>6 - 8 hours</value>
					</text>
					<text id="/data/earc7_group/interview_daily_repeat/work_study_monitoring_repeat/work_study_monitoring_group/be_time_work_monitoring/more_8hours:label">
						<value>more than 8 hours</value>
					</text>
					<text id="work_study_monitoring_repeat/work_study_monitoring_group2/details_day_work_study_group/revisited_work_study-label">
						<value>He revisited this place</value>
					</text>
					<text id="/data/earc7_group/interview_daily_repeat/work_study_monitoring_repeat/other_work_study_monitoring:label">
						<value>Did you visit other work / study?</value>
					</text>
					<text id="/data/earc7_group/interview_daily_repeat/visit_house_monitoring_note:label">
						<value>Section: Houses visited daily</value>
					</text>
					<text id="/data/earc7_group/interview_daily_repeat/visit_house_monitoring_repeat:label">
						<value>Houses visited daily</value>
					</text>
					<text id="/data/earc7_group/interview_daily_repeat/visit_house_monitoring_repeat/group_house_monitoring1:label">
						<value>House visited</value>
					</text>
					<text id="/data/earc7_group/interview_daily_repeat/visit_house_monitoring_repeat/group_house_monitoring1/house_visited_before:label">
						<value>Had you visited this house before?</value>
					</text>
					<text id="/data/earc7_group/interview_daily_repeat/visit_house_monitoring_repeat/group_house_monitoring1/house_visited_before/no:label">
						<value>No</value>
					</text>
					<text id="/data/earc7_group/interview_daily_repeat/visit_house_monitoring_repeat/group_house_monitoring1/house_visited_before/yes:label">
						<value>Yes</value>
					</text>
					<text id="/data/earc7_group/interview_daily_repeat/visit_house_monitoring_repeat/group_house_monitoring2:label">
						<value>House visited</value>
					</text>
					<text id="/data/earc7_group/interview_daily_repeat/visit_house_monitoring_repeat/group_house_monitoring2/house_number_retrospective_initial:label">
						<value>House number in the initial retrospective survey</value>
					</text>
					<text id="/data/earc7_group/interview_daily_repeat/visit_house_monitoring_repeat/group_house_monitoring2/code_instead_visit_monitoring:label">
						<value>Code of house visited daily</value>
					</text>
					<text id="/data/earc7_group/interview_daily_repeat/visit_house_monitoring_repeat/group_house_monitoring2/visited_house_monitoring:label">
						<value>Visited house of:</value>
					</text>
					<text id="/data/earc7_group/interview_daily_repeat/visit_house_monitoring_repeat/group_house_monitoring2/visited_house_monitoring/house_grandparents:label">
						<value>Grandparent's house</value>
					</text>
					<text id="/data/earc7_group/interview_daily_repeat/visit_house_monitoring_repeat/group_house_monitoring2/visited_house_monitoring/parents_house:label">
						<value>Parent's house</value>
					</text>
					<text id="/data/earc7_group/interview_daily_repeat/visit_house_monitoring_repeat/group_house_monitoring2/visited_house_monitoring/house_brother:label">
						<value>Brother's house</value>
					</text>
					<text id="/data/earc7_group/interview_daily_repeat/visit_house_monitoring_repeat/group_house_monitoring2/visited_house_monitoring/house_child:label">
						<value>Child's house</value>
					</text>
					<text id="/data/earc7_group/interview_daily_repeat/visit_house_monitoring_repeat/group_house_monitoring2/visited_house_monitoring/house_uncle:label">
						<value>Uncle/aunt's house</value>
					</text>
					<text id="/data/earc7_group/interview_daily_repeat/visit_house_monitoring_repeat/group_house_monitoring2/visited_house_monitoring/house_cousin:label">
						<value>Cousin's house</value>
					</text>
					<text id="/data/earc7_group/interview_daily_repeat/visit_house_monitoring_repeat/group_house_monitoring2/visited_house_monitoring/house_nephew:label">
						<value>Nephew's house</value>
					</text>
					<text id="/data/earc7_group/interview_daily_repeat/visit_house_monitoring_repeat/group_house_monitoring2/visited_house_monitoring/house_of_love:label">
						<value>Boyfriend/girlfriend's house</value>
					</text>
					<text id="/data/earc7_group/interview_daily_repeat/visit_house_monitoring_repeat/group_house_monitoring2/visited_house_monitoring/house_friend:label">
						<value>Friend's house</value>
					</text>
					<text id="/data/earc7_group/interview_daily_repeat/visit_house_monitoring_repeat/group_house_monitoring2/visited_house_monitoring/House_law:label">
						<value>father in law house</value>
					</text>
					<text id="visit_house_monitoring_repeat/group_house_monitoring2/visited_house_monitoring-house_brother_in_law-label">
						<value>brother in law house</value>
					</text>
					<text id="/data/earc7_group/interview_daily_repeat/visit_house_monitoring_repeat/group_house_monitoring2/visited_house_monitoring/Someone_else_home:label">
						<value>Someone else's home</value>
					</text>
					<text id="/data/earc7_group/interview_daily_repeat/visit_house_monitoring_repeat/group_house_monitoring2/name_person_visited_monitoring:label">
						<value>Nombre de persona que visitó</value>
					</text>
					<text id="/data/earc7_group/interview_daily_repeat/visit_house_monitoring_repeat/group_house_monitoring2/house_address_street_monitoring:label">
						<value>Street</value>
					</text>
					<text id="/data/earc7_group/interview_daily_repeat/visit_house_monitoring_repeat/group_house_monitoring2/house_address_number_monitoring:label">
						<value>House number</value>
					</text>
					<text id="/data/earc7_group/interview_daily_repeat/visit_house_monitoring_repeat/group_house_monitoring2/reference_house_monitoring:label">
						<value>Reference house</value>
					</text>
					<text id="/data/earc7_group/interview_daily_repeat/visit_house_monitoring_repeat/group_house_monitoring2/house_address_district_monitoring:label">
						<value>District</value>
					</text>
					<text id="/data/earc7_group/interview_daily_repeat/visit_house_monitoring_repeat/group_house_monitoring2/house_address_district_monitoring/belen_district:label">
						<value>Belem</value>
					</text>
					<text id="/data/earc7_group/interview_daily_repeat/visit_house_monitoring_repeat/group_house_monitoring2/house_address_district_monitoring/iquitos_district:label">
						<value>Iquitos</value>
					</text>
					<text id="/data/earc7_group/interview_daily_repeat/visit_house_monitoring_repeat/group_house_monitoring2/house_address_district_monitoring/punchana_district:label">
						<value>Punchana</value>
					</text>
					<text id="/data/earc7_group/interview_daily_repeat/visit_house_monitoring_repeat/group_house_monitoring2/house_address_district_monitoring/san_juan_district:label">
						<value>San Juan Bautista</value>
					</text>
					<text id="/data/earc7_group/interview_daily_repeat/visit_house_monitoring_repeat/group_house_monitoring2/frequency_house_monitoring:label">
						<value>Do you visit this place at least 1 time every two weeks?</value>
					</text>
					<text id="/data/earc7_group/interview_daily_repeat/visit_house_monitoring_repeat/group_house_monitoring2/frequency_house_monitoring/no:label">
						<value>No</value>
					</text>
					<text id="/data/earc7_group/interview_daily_repeat/visit_house_monitoring_repeat/group_house_monitoring2/frequency_house_monitoring/yes:label">
						<value>Yes</value>
					</text>
					<text id="/data/earc7_group/interview_daily_repeat/visit_house_monitoring_repeat/group_house_monitoring3_note:label">
						<value>Day visit note</value>
					</text>
					<text id="/data/earc7_group/interview_daily_repeat/visit_house_monitoring_repeat/group_house_monitoring3_repeat:label">
						<value>Day they visited the house</value>
					</text>
					<text id="/data/earc7_group/interview_daily_repeat/visit_house_monitoring_repeat/group_house_monitoring3_repeat/group_house_monitoring3:label">
						<value>Day they visited the house</value>
					</text>
					<text id="visit_house_monitoring_repeat/group_house_monitoring3_repeat/group_house_monitoring3/visit_day_house-label">
						<value>Day the visited the house</value>
					</text>
					<text id="visit_house_monitoring_repeat/group_house_monitoring3_repeat/day0_date_label-label">
						<value>You have selected day 0, which corresponds to **<output value="/data/day0_definition" vellum:value="#form/day0_definition" />**. Please check that this is the correct date. </value>
						<value form="markdown">You have selected day 0, which corresponds to **<output value="/data/day0_definition" vellum:value="#form/day0_definition" />**. Please check that this is the correct date. </value>
					</text>
					<text id="visit_house_monitoring_repeat/group_house_monitoring3_repeat/day1_date_label-label">
						<value>You have selected day 1, which corresponds to **<output value="/data/day1_definition" vellum:value="#form/day1_definition" />**. Please check that this is the correct date.</value>
						<value form="markdown">You have selected day 1, which corresponds to **<output value="/data/day1_definition" vellum:value="#form/day1_definition" />**. Please check that this is the correct date.</value>
					</text>
					<text id="visit_house_monitoring_repeat/group_house_monitoring3_repeat/day2_date_label-label">
						<value>You have selected day 2, which corresponds to **<output value="/data/day2_definition" vellum:value="#form/day2_definition" />**. Please check that this is the correct date.</value>
						<value form="markdown">You have selected day 2, which corresponds to **<output value="/data/day2_definition" vellum:value="#form/day2_definition" />**. Please check that this is the correct date.</value>
					</text>
					<text id="visit_house_monitoring_repeat/group_house_monitoring3_repeat/day3_date_label-label">
						<value>You have selected day 3, which corresponds to **<output value="/data/day3_definition" vellum:value="#form/day3_definition" />**. Please check that this is the correct date.</value>
						<value form="markdown">You have selected day 3, which corresponds to **<output value="/data/day3_definition" vellum:value="#form/day3_definition" />**. Please check that this is the correct date.</value>
					</text>
					<text id="visit_house_monitoring_repeat/group_house_monitoring3_repeat/day4_date_label-label">
						<value>You have selected day 4, which corresponds to **<output value="/data/day4_definition" vellum:value="#form/day4_definition" />**. Please check that this is the correct date.</value>
						<value form="markdown">You have selected day 4, which corresponds to **<output value="/data/day4_definition" vellum:value="#form/day4_definition" />**. Please check that this is the correct date.</value>
					</text>
					<text id="visit_house_monitoring_repeat/group_house_monitoring3_repeat/day5_date_label-label">
						<value>You have selected day 5, which corresponds to **<output value="/data/day5_definition" vellum:value="#form/day5_definition" />**. Please check that this is the correct date.</value>
						<value form="markdown">You have selected day 5, which corresponds to **<output value="/data/day5_definition" vellum:value="#form/day5_definition" />**. Please check that this is the correct date.</value>
					</text>
					<text id="visit_house_monitoring_repeat/group_house_monitoring3_repeat/day6_date_label-label">
						<value>You have selected day 6, which corresponds to **<output value="/data/day6_definition" vellum:value="#form/day6_definition" />**. Please check that this is the correct date.</value>
						<value form="markdown">You have selected day 6, which corresponds to **<output value="/data/day6_definition" vellum:value="#form/day6_definition" />**. Please check that this is the correct date.</value>
					</text>
					<text id="visit_house_monitoring_repeat/group_house_monitoring3_repeat/day7_date_label-label">
						<value>You have selected day 7, which corresponds to **<output value="/data/day7_definition" vellum:value="#form/day7_definition" />**. Please check that this is the correct date.</value>
						<value form="markdown">You have selected day 7, which corresponds to **<output value="/data/day7_definition" vellum:value="#form/day7_definition" />**. Please check that this is the correct date.</value>
					</text>
					<text id="/data/earc7_group/interview_daily_repeat/visit_house_monitoring_repeat/group_house_monitoring3_repeat/group_house_monitoring3/Sometimes_visit_house_monitoring:label">
						<value>How many times it was from the last time you interviewed him?</value>
					</text>
					<text id="/data/earc7_group/interview_daily_repeat/visit_house_monitoring_repeat/group_house_monitoring3_repeat/group_house_monitoring3/be_time_house_monitoring:label">
						<value>How much time did you spend in this location?</value>
					</text>
					<text id="/data/earc7_group/interview_daily_repeat/visit_house_monitoring_repeat/group_house_monitoring3_repeat/group_house_monitoring3/be_time_house_monitoring/minutes_15_30:label">
						<value>15 - 30 minutes</value>
					</text>
					<text id="/data/earc7_group/interview_daily_repeat/visit_house_monitoring_repeat/group_house_monitoring3_repeat/group_house_monitoring3/be_time_house_monitoring/minutes_30_60:label">
						<value>30 minutes - 1hour</value>
					</text>
					<text id="/data/earc7_group/interview_daily_repeat/visit_house_monitoring_repeat/group_house_monitoring3_repeat/group_house_monitoring3/be_time_house_monitoring/hours_1_2:label">
						<value>1 - 2 hours</value>
					</text>
					<text id="/data/earc7_group/interview_daily_repeat/visit_house_monitoring_repeat/group_house_monitoring3_repeat/group_house_monitoring3/be_time_house_monitoring/hours_2_4:label">
						<value>2 - 4 hours</value>
					</text>
					<text id="/data/earc7_group/interview_daily_repeat/visit_house_monitoring_repeat/group_house_monitoring3_repeat/group_house_monitoring3/be_time_house_monitoring/hours_4_6:label">
						<value>4 - 6 hours</value>
					</text>
					<text id="/data/earc7_group/interview_daily_repeat/visit_house_monitoring_repeat/group_house_monitoring3_repeat/group_house_monitoring3/be_time_house_monitoring/hours_6_8:label">
						<value>6 - 8 hours</value>
					</text>
					<text id="/data/earc7_group/interview_daily_repeat/visit_house_monitoring_repeat/group_house_monitoring3_repeat/group_house_monitoring3/be_time_house_monitoring/more_8hours:label">
						<value>more than 8 hours</value>
					</text>
					<text id="/data/earc7_group/interview_daily_repeat/visit_house_monitoring_repeat/group_house_monitoring3_repeat/group_house_monitoring3/hour_house_monitoring:label">
						<value>At what time of day was it?</value>
					</text>
					<text id="/data/earc7_group/interview_daily_repeat/visit_house_monitoring_repeat/group_house_monitoring3_repeat/group_house_monitoring3/hour_house_monitoring/morning:label">
						<value>Morning</value>
					</text>
					<text id="/data/earc7_group/interview_daily_repeat/visit_house_monitoring_repeat/group_house_monitoring3_repeat/group_house_monitoring3/hour_house_monitoring/afternoon:label">
						<value>Afternoon</value>
					</text>
					<text id="/data/earc7_group/interview_daily_repeat/visit_house_monitoring_repeat/group_house_monitoring3_repeat/group_house_monitoring3/hour_house_monitoring/night:label">
						<value>Night</value>
					</text>
					<text id="/data/earc7_group/interview_daily_repeat/visit_house_monitoring_repeat/group_house_monitoring3_repeat/group_house_monitoring3/reason_visit_this_house:label">
						<value>Reason for visiting this house</value>
					</text>
					<text id="/data/earc7_group/interview_daily_repeat/visit_house_monitoring_repeat/group_house_monitoring3_repeat/group_house_monitoring3/reason_visit_this_house/for_information:label">
						<value>Informational support</value>
					</text>
					<text id="/data/earc7_group/interview_daily_repeat/visit_house_monitoring_repeat/group_house_monitoring3_repeat/group_house_monitoring3/reason_visit_this_house/resources_Logistics:label">
						<value>Resources/Logistics</value>
					</text>
					<text id="/data/earc7_group/interview_daily_repeat/visit_house_monitoring_repeat/group_house_monitoring3_repeat/group_house_monitoring3/reason_visit_this_house/emotional:label">
						<value>Emotional support</value>
					</text>
					<text id="/data/earc7_group/interview_daily_repeat/visit_house_monitoring_repeat/group_house_monitoring3_repeat/group_house_monitoring3/reason_visit_this_house/unrelated_to_disease:label">
						<value>Unrelated to disease</value>
					</text>
					<text id="/data/earc7_group/interview_daily_repeat/visit_house_monitoring_repeat/group_house_monitoring3_repeat/group_house_monitoring3/reason_visit_this_house/another_reason_to_visit:label">
						<value>Another reason to visit</value>
					</text>
					<text id="/data/earc7_group/interview_daily_repeat/visit_house_monitoring_repeat/group_house_monitoring3_repeat/revisited_house:label">
						<value>He revisited the house</value>
					</text>
					<text id="/data/earc7_group/interview_daily_repeat/visit_house_monitoring_repeat/change_time_visit:label">
						<value>Was there any change in the time you usually visit this house?</value>
					</text>
					<text id="/data/earc7_group/interview_daily_repeat/visit_house_monitoring_repeat/change_time_visit/no:label">
						<value>No</value>
					</text>
					<text id="/data/earc7_group/interview_daily_repeat/visit_house_monitoring_repeat/change_time_visit/yes:label">
						<value>Yes</value>
					</text>
					<text id="/data/earc7_group/interview_daily_repeat/visit_house_monitoring_repeat/change_time_visit/i_do_not_remember:label">
						<value>I do not remember</value>
					</text>
					<text id="/data/earc7_group/interview_daily_repeat/visit_house_monitoring_repeat/changed_time_visiting_house:label">
						<value>He changed the time visiting this house</value>
					</text>
					<text id="/data/earc7_group/interview_daily_repeat/visit_house_monitoring_repeat/changed_time_visiting_house/reason_change:label">
						<value>Why was there a change?</value>
					</text>
					<text id="/data/earc7_group/interview_daily_repeat/visit_house_monitoring_repeat/changed_time_visiting_house/reason_change/disease:label">
						<value>Disease</value>
					</text>
					<text id="/data/earc7_group/interview_daily_repeat/visit_house_monitoring_repeat/changed_time_visiting_house/reason_change/another_reason_for_change_visit:label">
						<value>Another reason for change visit</value>
					</text>
					<text id="/data/earc7_group/interview_daily_repeat/visit_house_monitoring_repeat/changed_time_visiting_house/reason_change_other:label">
						<value>What is the other reason?</value>
					</text>
					<text id="/data/earc7_group/interview_daily_repeat/visit_house_monitoring_repeat/changed_time_visiting_house/home_sick_accessed_daily:label">
						<value>Has anyone in this house been ill in the last 15 days?</value>
					</text>
					<text id="/data/earc7_group/interview_daily_repeat/visit_house_monitoring_repeat/changed_time_visiting_house/home_sick_accessed_daily/no:label">
						<value>No</value>
					</text>
					<text id="/data/earc7_group/interview_daily_repeat/visit_house_monitoring_repeat/changed_time_visiting_house/home_sick_accessed_daily/yes:label">
						<value>Yes</value>
					</text>
					<text id="/data/earc7_group/interview_daily_repeat/visit_house_monitoring_repeat/changed_time_visiting_house/home_sick_accessed_daily/no_known:label">
						<value>None known</value>
					</text>
					<text id="/data/earc7_group/interview_daily_repeat/visit_house_monitoring_repeat/changed_time_visiting_house/sketch_house_monitoring:label">
						<value>Sketch house?</value>
					</text>
					<text id="/data/earc7_group/interview_daily_repeat/visit_house_monitoring_repeat/changed_time_visiting_house/sketch_house_monitoring/no:label">
						<value>No</value>
					</text>
					<text id="/data/earc7_group/interview_daily_repeat/visit_house_monitoring_repeat/changed_time_visiting_house/sketch_house_monitoring/yes:label">
						<value>Yes</value>
					</text>
					<text id="/data/earc7_group/interview_daily_repeat/visit_house_monitoring_repeat/drawing_sketch_monitoring:label">
						<value>Sketch of house visited</value>
					</text>
					<text id="/data/earc7_group/interview_daily_repeat/visit_house_monitoring_repeat/visit_other_house_daily:label">
						<value>Did you visit another house?</value>
					</text>
					<text id="/data/earc7_group/interview_daily_repeat/visit_people_visiting_me_daily_note:label">
						<value>Section: visitors recieved</value>
					</text>
					<text id="/data/earc7_group/interview_daily_repeat/visit_people_visiting_me_daily_repeat:label">
						<value>People who visited me daily</value>
					</text>
					<text id="/data/earc7_group/interview_daily_repeat/visit_people_visiting_me_daily_repeat/group_visited_me_monitoring:label">
						<value>Who visited me</value>
					</text>
					<text id="/data/earc7_group/interview_daily_repeat/visit_people_visiting_me_daily_repeat/group_visited_me_monitoring/visitor_name_daily:label">
						<value>Visitor's name</value>
					</text>
					<text id="/data/earc7_group/interview_daily_repeat/visit_people_visiting_me_daily_repeat/group_visited_me_monitoring/relationship_daily:label">
						<value>Relationship with the visitor</value>
					</text>
					<text id="/data/earc7_group/interview_daily_repeat/visit_people_visiting_me_daily_repeat/group_visited_me_monitoring/relationship_daily/family:label">
						<value>Family</value>
					</text>
					<text id="/data/earc7_group/interview_daily_repeat/visit_people_visiting_me_daily_repeat/group_visited_me_monitoring/relationship_daily/friend:label">
						<value>Friend</value>
					</text>
					<text id="/data/earc7_group/interview_daily_repeat/visit_people_visiting_me_daily_repeat/group_visited_me_monitoring/relationship_daily/neighbor:label">
						<value>Neighbor</value>
					</text>
					<text id="/data/earc7_group/interview_daily_repeat/visit_people_visiting_me_daily_repeat/group_visited_me_monitoring/relationship_daily/another_relationship:label">
						<value>Another relationship</value>
					</text>
					<text id="/data/earc7_group/interview_daily_repeat/visit_people_visiting_me_daily_repeat/group_visited_daily_repeat:label">
						<value>Day they visited me (the visitor)</value>
					</text>
					<text id="/data/earc7_group/interview_daily_repeat/visit_people_visiting_me_daily_repeat/group_visited_daily_repeat/group_visited_me_daily:label">
						<value>Day they visited me (the visitor)</value>
					</text>
					<text id="/data/earc7_group/interview_daily_repeat/visit_people_visiting_me_daily_repeat/group_visited_daily_repeat/group_visited_me_daily/day_visited_daily:label">
						<value>Day they visited me (the visitor)</value>
					</text>
					<text id="visit_people_visiting_me_daily_repeat/group_visited_daily_repeat/day0_date_label-label">
						<value>You have selected day 0, which corresponds to **<output value="/data/day0_definition" vellum:value="#form/day0_definition" />**. Please check that this is the correct date. </value>
						<value form="markdown">You have selected day 0, which corresponds to **<output value="/data/day0_definition" vellum:value="#form/day0_definition" />**. Please check that this is the correct date. </value>
					</text>
					<text id="visit_people_visiting_me_daily_repeat/group_visited_daily_repeat/day1_date_label-label">
						<value>You have selected day 1, which corresponds to **<output value="/data/day1_definition" vellum:value="#form/day1_definition" />**. Please check that this is the correct date.</value>
						<value form="markdown">You have selected day 1, which corresponds to **<output value="/data/day1_definition" vellum:value="#form/day1_definition" />**. Please check that this is the correct date.</value>
					</text>
					<text id="visit_people_visiting_me_daily_repeat/group_visited_daily_repeat/day2_date_label-label">
						<value>You have selected day 2, which corresponds to **<output value="/data/day2_definition" vellum:value="#form/day2_definition" /> **. Please check that this is the correct date.</value>
						<value form="markdown">You have selected day 2, which corresponds to **<output value="/data/day2_definition" vellum:value="#form/day2_definition" /> **. Please check that this is the correct date.</value>
					</text>
					<text id="visit_people_visiting_me_daily_repeat/group_visited_daily_repeat/day3_date_label-label">
						<value>You have selected day 3, which corresponds to **<output value="/data/day3_definition" vellum:value="#form/day3_definition" />**. Please check that this is the correct date.</value>
						<value form="markdown">You have selected day 3, which corresponds to **<output value="/data/day3_definition" vellum:value="#form/day3_definition" />**. Please check that this is the correct date.</value>
					</text>
					<text id="visit_people_visiting_me_daily_repeat/group_visited_daily_repeat/day4_date_label-label">
						<value>You have selected day 4, which corresponds to **<output value="/data/day4_definition" vellum:value="#form/day4_definition" />**. Please check that this is the correct date.</value>
						<value form="markdown">You have selected day 4, which corresponds to **<output value="/data/day4_definition" vellum:value="#form/day4_definition" />**. Please check that this is the correct date.</value>
					</text>
					<text id="visit_people_visiting_me_daily_repeat/group_visited_daily_repeat/day5_date_label-label">
						<value>You have selected day 5, which corresponds to **<output value="/data/day5_definition" vellum:value="#form/day5_definition" />**. Please check that this is the correct date.</value>
						<value form="markdown">You have selected day 5, which corresponds to **<output value="/data/day5_definition" vellum:value="#form/day5_definition" />**. Please check that this is the correct date.</value>
					</text>
					<text id="visit_people_visiting_me_daily_repeat/group_visited_daily_repeat/day6_date_label-label">
						<value>You have selected day 6, which corresponds to **<output value="/data/day6_definition" vellum:value="#form/day6_definition" />**. Please check that this is the correct date.</value>
						<value form="markdown">You have selected day 6, which corresponds to **<output value="/data/day6_definition" vellum:value="#form/day6_definition" />**. Please check that this is the correct date.</value>
					</text>
					<text id="visit_people_visiting_me_daily_repeat/group_visited_daily_repeat/day7_date_label-label">
						<value>You have selected day 7, which corresponds to **<output value="/data/day7_definition" vellum:value="#form/day7_definition" />**. Please check that this is the correct date.</value>
						<value form="markdown">You have selected day 7, which corresponds to **<output value="/data/day7_definition" vellum:value="#form/day7_definition" />**. Please check that this is the correct date.</value>
					</text>
					<text id="visit_people_visiting_me_daily_repeat/group_visited_daily_repeat/details_visited_daily-label">
						<value>Visited daily details</value>
					</text>
					<text id="/data/earc7_group/interview_daily_repeat/visit_people_visiting_me_daily_repeat/group_visited_daily_repeat/group_visited_me_daily/visited_directly_you:label">
						<value>Does this person visited directly to you?</value>
					</text>
					<text id="/data/earc7_group/interview_daily_repeat/visit_people_visiting_me_daily_repeat/group_visited_daily_repeat/group_visited_me_daily/visited_directly_you/no:label">
						<value>No</value>
					</text>
					<text id="/data/earc7_group/interview_daily_repeat/visit_people_visiting_me_daily_repeat/group_visited_daily_repeat/group_visited_me_daily/visited_directly_you/yes:label">
						<value>Yes</value>
					</text>
					<text id="/data/earc7_group/interview_daily_repeat/visit_people_visiting_me_daily_repeat/group_visited_daily_repeat/group_visited_me_daily/known_disease_daily:label">
						<value>Did this person know of your illness?</value>
					</text>
					<text id="/data/earc7_group/interview_daily_repeat/visit_people_visiting_me_daily_repeat/group_visited_daily_repeat/group_visited_me_daily/known_disease_daily/no:label">
						<value>No</value>
					</text>
					<text id="/data/earc7_group/interview_daily_repeat/visit_people_visiting_me_daily_repeat/group_visited_daily_repeat/group_visited_me_daily/known_disease_daily/yes:label">
						<value>Yes</value>
					</text>
					<text id="/data/earc7_group/interview_daily_repeat/visit_people_visiting_me_daily_repeat/group_visited_daily_repeat/group_visited_me_daily/known_disease_daily/no_known:label">
						<value>None known</value>
					</text>
					<text id="/data/earc7_group/interview_daily_repeat/visit_people_visiting_me_daily_repeat/group_visited_daily_repeat/group_visited_me_daily/reason_why_I_visit_daily:label">
						<value>Reason why this person visited me</value>
					</text>
					<text id="/data/earc7_group/interview_daily_repeat/visit_people_visiting_me_daily_repeat/group_visited_daily_repeat/group_visited_me_daily/reason_why_I_visit_daily/for_information:label">
						<value>Informational support</value>
					</text>
					<text id="/data/earc7_group/interview_daily_repeat/visit_people_visiting_me_daily_repeat/group_visited_daily_repeat/group_visited_me_daily/reason_why_I_visit_daily/resources_Logistics:label">
						<value>Resources/Logistics</value>
					</text>
					<text id="/data/earc7_group/interview_daily_repeat/visit_people_visiting_me_daily_repeat/group_visited_daily_repeat/group_visited_me_daily/reason_why_I_visit_daily/emotional:label">
						<value>Emotional support</value>
					</text>
					<text id="/data/earc7_group/interview_daily_repeat/visit_people_visiting_me_daily_repeat/group_visited_daily_repeat/group_visited_me_daily/reason_why_I_visit_daily/unrelated_to_disease:label">
						<value>Unrelated to disease</value>
					</text>
					<text id="/data/earc7_group/interview_daily_repeat/visit_people_visiting_me_daily_repeat/group_visited_daily_repeat/group_visited_me_daily/reason_why_I_visit_daily/another_reason_to_visit:label">
						<value>Another reason to visit</value>
					</text>
					<text id="/data/earc7_group/interview_daily_repeat/visit_people_visiting_me_daily_repeat/group_visited_daily_repeat/revisited_person:label">
						<value>He revisited this person</value>
					</text>
					<text id="/data/earc7_group/interview_daily_repeat/visit_people_visiting_me_daily_repeat/frequency_of_visit_daily:label">
						<value>Does this person visit you at least once a week?</value>
					</text>
					<text id="/data/earc7_group/interview_daily_repeat/visit_people_visiting_me_daily_repeat/frequency_of_visit_daily/no:label">
						<value>No</value>
					</text>
					<text id="/data/earc7_group/interview_daily_repeat/visit_people_visiting_me_daily_repeat/frequency_of_visit_daily/yes:label">
						<value>Yes</value>
					</text>
					<text id="/data/earc7_group/interview_daily_repeat/visit_people_visiting_me_daily_repeat/other_people_visiting_daily:label">
						<value>Another person visited him?</value>
					</text>
					<text id="/data/earc7_group/interview_daily_repeat/visit_place_note_daily:label">
						<value>Section: Places visited daily</value>
					</text>
					<text id="/data/earc7_group/interview_daily_repeat/visit_place_daily_repeat:label">
						<value>Places visited daily </value>
					</text>
					<text id="/data/earc7_group/interview_daily_repeat/visit_place_daily_repeat/place_type_daily:label">
						<value>Type of place</value>
					</text>
					<text id="/data/earc7_group/interview_daily_repeat/visit_place_daily_repeat/place_type_daily/market:label">
						<value>Market</value>
					</text>
					<text id="/data/earc7_group/interview_daily_repeat/visit_place_daily_repeat/place_type_daily/ports:label">
						<value>Ports</value>
					</text>
					<text id="/data/earc7_group/interview_daily_repeat/visit_place_daily_repeat/place_type_daily/recreation:label">
						<value>Recreation</value>
					</text>
					<text id="/data/earc7_group/interview_daily_repeat/visit_place_daily_repeat/place_type_daily/education:label">
						<value>Education</value>
					</text>
					<text id="/data/earc7_group/interview_daily_repeat/visit_place_daily_repeat/place_type_daily/restaurant:label">
						<value>Restaurante</value>
					</text>
					<text id="/data/earc7_group/interview_daily_repeat/visit_place_daily_repeat/place_type_daily/health:label">
						<value>Health</value>
					</text>
					<text id="/data/earc7_group/interview_daily_repeat/visit_place_daily_repeat/place_type_daily/church:label">
						<value>Church</value>
					</text>
					<text id="/data/earc7_group/interview_daily_repeat/visit_place_daily_repeat/place_type_daily/cemetery:label">
						<value>Cemetery</value>
					</text>
					<text id="/data/earc7_group/interview_daily_repeat/visit_place_daily_repeat/place_type_daily/internet:label">
						<value>Internet</value>
					</text>
					<text id="/data/earc7_group/interview_daily_repeat/visit_place_daily_repeat/place_type_daily/elsewhere:label">
						<value>Elsewhere</value>
					</text>
					<text id="visit_place_daily_repeat/place_markets_daily-label">
						<value>market</value>
					</text>
					<text id="visit_place_daily_repeat/place_markets_daily-belen_market-label">
						<value>Belen market
</value>
					</text>
					<text id="visit_place_daily_repeat/place_markets_daily-central_market-label">
						<value>Central market
</value>
					</text>
					<text id="visit_place_daily_repeat/place_markets_daily-productores_market-label">
						<value>Productores market</value>
					</text>
					<text id="visit_place_daily_repeat/place_markets_daily-modelo_market-label">
						<value>Modelo market</value>
					</text>
					<text id="visit_place_daily_repeat/place_markets_daily-clavero_market-label">
						<value>Clavero market</value>
					</text>
					<text id="visit_place_daily_repeat/place_markets_daily-nanay_market-label">
						<value>Nanay market</value>
					</text>
					<text id="visit_place_daily_repeat/place_markets_daily-urarinas_market-label">
						<value>Urarinas market</value>
					</text>
					<text id="visit_place_daily_repeat/place_markets_daily-other_market-label">
						<value>Other market</value>
					</text>
					<text id="visit_place_daily_repeat/place_markets_daily-La_Nortenhita-label">
						<value>La Nortenhita</value>
					</text>
					<text id="visit_place_daily_repeat/place_ports_daily-label">
						<value>Ports</value>
					</text>
					<text id="visit_place_daily_repeat/place_ports_daily-fishing_port-label">
						<value>Fishing port</value>
					</text>
					<text id="visit_place_daily_repeat/place_ports_daily-masusa_port-label">
						<value>Masusa port</value>
					</text>
					<text id="visit_place_daily_repeat/place_ports_daily-belen_port-label">
						<value>Belen port</value>
					</text>
					<text id="visit_place_daily_repeat/place_ports_daily-henrry_port-label">
						<value>Henrry port</value>
					</text>
					<text id="visit_place_daily_repeat/place_ports_daily-other_port-label">
						<value>Other port</value>
					</text>
					<text id="visit_place_daily_repeat/place_recreation_daily-label">
						<value>Recreation</value>
					</text>
					<text id="visit_place_daily_repeat/place_recreation_daily-boulevard-label">
						<value>Boulevard</value>
					</text>
					<text id="visit_place_daily_repeat/place_recreation_daily-plaza_de_armas-label">
						<value>Plaza de armas</value>
					</text>
					<text id="visit_place_daily_repeat/place_recreation_daily-plaza_estela_maris-label">
						<value>Plaza Estela Maris</value>
					</text>
					<text id="visit_place_daily_repeat/place_recreation_daily-plaza_san_atonio-label">
						<value>Plaza San Antonio</value>
					</text>
					<text id="visit_place_daily_repeat/place_recreation_daily-plaza_grau-label">
						<value>Plaza Grau
</value>
					</text>
					<text id="visit_place_daily_repeat/place_recreation_daily-plaza_july_28-label">
						<value>Plaza July 28
</value>
					</text>
					<text id="visit_place_daily_repeat/place_recreation_daily-zonal_park-label">
						<value>Zonal Park</value>
					</text>
					<text id="visit_place_daily_repeat/place_recreation_daily-max_augustin_stadium-label">
						<value>Max Augustin Stadium</value>
					</text>
					<text id="visit_place_daily_repeat/place_recreation_daily-cni_complex-label">
						<value>CNI Complex</value>
					</text>
					<text id="visit_place_daily_repeat/place_recreation_daily-consortium_priests-label">
						<value>Consortium priests</value>
					</text>
					<text id="visit_place_daily_repeat/place_recreation_daily-c_c_pardo-label">
						<value>C. C. Pardo</value>
					</text>
					<text id="visit_place_daily_repeat/place_recreation_daily-multiplexes_iquitos-label">
						<value>Multiplexes Iquitos</value>
					</text>
					<text id="visit_place_daily_repeat/place_recreation_daily-other_recreation-label">
						<value>Other Recreation</value>
					</text>
					<text id="visit_place_daily_repeat/place_education_daily-label">
						<value>Education</value>
					</text>
					<text id="visit_place_daily_repeat/place_education_daily-barcia_bonifati-label">
						<value>Barcia Bonifati Garden</value>
					</text>
					<text id="visit_place_daily_repeat/place_education_daily-tupac_school-label">
						<value>Tupac School</value>
					</text>
					<text id="visit_place_daily_repeat/place_education_daily-clavero_school-label">
						<value>Clavero School</value>
					</text>
					<text id="visit_place_daily_repeat/place_education_daily-claverito_school-label">
						<value>Claverito School</value>
					</text>
					<text id="visit_place_daily_repeat/place_education_daily-sagrado_corazon_school-label">
						<value>Sagrado Corazon School</value>
					</text>
					<text id="visit_place_daily_repeat/place_education_daily-maynas_school-label">
						<value>Maynas School</value>
					</text>
					<text id="visit_place_daily_repeat/place_education_daily-inmaculada_school-label">
						<value>Inmaculada School</value>
					</text>
					<text id="visit_place_daily_repeat/place_education_daily-unap-label">
						<value>Unap</value>
					</text>
					<text id="visit_place_daily_repeat/place_education_daily-ucp-label">
						<value>UCP</value>
					</text>
					<text id="visit_place_daily_repeat/place_education_daily-upo-label">
						<value>UPO</value>
					</text>
					<text id="visit_place_daily_repeat/place_education_daily-other_education-label">
						<value>Other Education</value>
					</text>
					<text id="visit_place_daily_repeat/place_restaurant_daily-label">
						<value>Restaurant</value>
					</text>
					<text id="visit_place_daily_repeat/place_restaurant_daily-restaurant_kikiriki-label">
						<value>Restaurant Kikiriki</value>
					</text>
					<text id="visit_place_daily_repeat/place_restaurant_daily-restaurant_rico_rico-label">
						<value>Restaurant Rico Rico</value>
					</text>
					<text id="visit_place_daily_repeat/place_restaurant_daily-restaurant_trinchero-label">
						<value>Restaurant Trinchero</value>
					</text>
					<text id="visit_place_daily_repeat/place_restaurant_daily-chifa_li_chinito-label">
						<value>Chifa Li Chinito</value>
					</text>
					<text id="visit_place_daily_repeat/place_restaurant_daily-restaurant_sabroso_pollo-label">
						<value>Restaurant Sabroso Pollo</value>
					</text>
					<text id="visit_place_daily_repeat/place_restaurant_daily-chifa_hua_xing-label">
						<value>Chifa Hua Xing</value>
					</text>
					<text id="visit_place_daily_repeat/place_restaurant_daily-other_restaurant-label">
						<value>Other Restaurant</value>
					</text>
					<text id="visit_place_daily_repeat/place_health_daily-label">
						<value>Health</value>
					</text>
					<text id="visit_place_daily_repeat/place_health_daily-regional_hospital-label">
						<value>Regional hospital</value>
					</text>
					<text id="visit_place_daily_repeat/place_health_daily-iquitos_hospital-label">
						<value>Iquitos hospital</value>
					</text>
					<text id="visit_place_daily_repeat/place_health_daily-essalud-label">
						<value>Essalud</value>
					</text>
					<text id="visit_place_daily_repeat/place_health_daily-health_post-label">
						<value>Health Post</value>
					</text>
					<text id="visit_place_daily_repeat/place_health_daily-health_center-label">
						<value>Health Center</value>
					</text>
					<text id="visit_place_daily_repeat/place_health_daily-health_clinic-label">
						<value>Clinic</value>
					</text>
					<text id="visit_place_daily_repeat/place_church_daily-label">
						<value>Church</value>
					</text>
					<text id="visit_place_daily_repeat/place_church_daily-church_matriz-label">
						<value>Church Matriz</value>
					</text>
					<text id="visit_place_daily_repeat/place_church_daily-church_inmaculada-label">
						<value>church_Church Inmaculada
</value>
					</text>
					<text id="visit_place_daily_repeat/place_church_daily-church_fatima-label">
						<value>Church Fatima</value>
					</text>
					<text id="visit_place_daily_repeat/place_church_daily-church_amazonas-label">
						<value>Church Amazonas</value>
					</text>
					<text id="visit_place_daily_repeat/place_church_daily-church_salud-label">
						<value>Church Salud</value>
					</text>
					<text id="visit_place_daily_repeat/place_church_daily-church_san_martin-label">
						<value>Church San Martin</value>
					</text>
					<text id="visit_place_daily_repeat/place_church_daily-other_church-label">
						<value>Other_church</value>
					</text>
					<text id="visit_place_daily_repeat/place_cemetery_daily-label">
						<value>Cemetery</value>
					</text>
					<text id="visit_place_daily_repeat/place_cemetery_daily-general_cemetery-label">
						<value>General cemetery</value>
					</text>
					<text id="visit_place_daily_repeat/place_cemetery_daily-cemetery_punchana-label">
						<value>Cemetery punchana</value>
					</text>
					<text id="visit_place_daily_repeat/place_cemetery_daily-cemetery_angels-label">
						<value>Cematary angels</value>
					</text>
					<text id="visit_place_daily_repeat/place_cemetery_daily-gardens_of_eden-label">
						<value>Gardens of Eden</value>
					</text>
					<text id="visit_place_daily_repeat/place_cemetery_daily-other_cemetery-label">
						<value>Other Cemetery</value>
					</text>
					<text id="visit_place_daily_repeat/place_internet_daily-label">
						<value>Internet</value>
					</text>
					<text id="visit_place_daily_repeat/place_internet_daily-other_internet-label">
						<value>Other internet</value>
					</text>
					<text id="visit_place_daily_repeat/place_others_daily-label">
						<value>Place others</value>
					</text>
					<text id="visit_place_daily_repeat/place_others_daily-sedaloreto-label">
						<value>Sedaloreto</value>
					</text>
					<text id="visit_place_daily_repeat/place_others_daily-electro_oriente-label">
						<value>Electro oriente</value>
					</text>
					<text id="visit_place_daily_repeat/place_others_daily-telefonica-label">
						<value>Telefonica</value>
					</text>
					<text id="visit_place_daily_repeat/place_others_daily-national_bank-label">
						<value>National bank</value>
					</text>
					<text id="visit_place_daily_repeat/place_others_daily-quistococha-label">
						<value>Quistococha</value>
					</text>
					<text id="visit_place_daily_repeat/place_others_daily-caja_maynas-label">
						<value>Caja Maynas</value>
					</text>
					<text id="visit_place_daily_repeat/place_others_daily-other_elsewhere-label">
						<value>Other Elsewhere</value>
					</text>
					<text id="/data/earc7_group/interview_daily_repeat/visit_place_daily_repeat/unap_address_daily:label">
						<value>Which UNAP location?</value>
					</text>
					<text id="/data/earc7_group/interview_daily_repeat/visit_place_daily_repeat/unap_address_daily/unap_zungarococha:label">
						<value>Zungarococha</value>
					</text>
					<text id="/data/earc7_group/interview_daily_repeat/visit_place_daily_repeat/unap_address_daily/unap_bermudez:label">
						<value>Bermudez/Bolognesi(Aulas)</value>
					</text>
					<text id="/data/earc7_group/interview_daily_repeat/visit_place_daily_repeat/unap_address_daily/unap_fcace_aulas:label">
						<value>Pevas/Samanez Ocampo(FCACENIT)</value>
					</text>
					<text id="/data/earc7_group/interview_daily_repeat/visit_place_daily_repeat/unap_address_daily/unap_biblioteca:label">
						<value>Pevas/Samanez Ocampo(BIBLIOTECA)</value>
					</text>
					<text id="/data/earc7_group/interview_daily_repeat/visit_place_daily_repeat/unap_address_daily/unap_magna:label">
						<value>Pevas Cuadra 5(AULA MAGNA)</value>
					</text>
					<text id="/data/earc7_group/interview_daily_repeat/visit_place_daily_repeat/unap_address_daily/unap_biologia:label">
						<value>Pevas/Nanay(BIOLOGÍA)</value>
					</text>
					<text id="/data/earc7_group/interview_daily_repeat/visit_place_daily_repeat/unap_address_daily/unap_agronomia:label">
						<value>Nauta/Samanez Ocampo(AGRONOMÍA)</value>
					</text>
					<text id="/data/earc7_group/interview_daily_repeat/visit_place_daily_repeat/unap_address_daily/unap_educacion:label">
						<value>Sargento Lores cuadra 6 (Educación</value>
					</text>
					<text id="/data/earc7_group/interview_daily_repeat/visit_place_daily_repeat/unap_address_daily/unap_comedor:label">
						<value>Nanay cuadra 3(COMEDOR)</value>
					</text>
					<text id="/data/earc7_group/interview_daily_repeat/visit_place_daily_repeat/unap_address_daily/unap_fcacenit:label">
						<value>Nanay cuadra 3(FCACENIT)</value>
					</text>
					<text id="/data/earc7_group/interview_daily_repeat/visit_place_daily_repeat/unap_address_daily/unap_sirna:label">
						<value>San Lorenzo/ Av. La Marina(SIRNA)</value>
					</text>
					<text id="/data/earc7_group/interview_daily_repeat/visit_place_daily_repeat/unap_address_daily/unap_odontologia:label">
						<value>(ODONTOLOGÍA)</value>
					</text>
					<text id="/data/earc7_group/interview_daily_repeat/visit_place_daily_repeat/unap_address_daily/unap_medicina:label">
						<value>Av. Circumvalación/Colonial(MEDICINA)</value>
					</text>
					<text id="/data/earc7_group/interview_daily_repeat/visit_place_daily_repeat/unap_address_daily/unap_enfermeria:label">
						<value>Dina Limaco(ENFERMERIA)</value>
					</text>
					<text id="/data/earc7_group/interview_daily_repeat/visit_place_daily_repeat/unap_address_daily/unap_post_grado:label">
						<value>Los rosales (Post Grado)</value>
					</text>
					<text id="/data/earc7_group/interview_daily_repeat/visit_place_daily_repeat/kikiriki_address_daily:label">
						<value>Which Kikiriki restaurant?</value>
					</text>
					<text id="/data/earc7_group/interview_daily_repeat/visit_place_daily_repeat/kikiriki_address_daily/kikiriki_napo:label">
						<value>Condamine/napo</value>
					</text>
					<text id="/data/earc7_group/interview_daily_repeat/visit_place_daily_repeat/kikiriki_address_daily/kikiriki_san_juan:label">
						<value>Av. Quiñones/Los Rosales</value>
					</text>
					<text id="/data/earc7_group/interview_daily_repeat/visit_place_daily_repeat/kikiriki_address_daily/kikiriki_grau:label">
						<value>Alfonso Ugarte/Grau</value>
					</text>
					<text id="visit_place_daily_repeat/kikiriki_address_daily-freyre_sanjose-label">
						<value>Freyre con San Jose</value>
					</text>
					<text id="/data/earc7_group/interview_daily_repeat/visit_place_daily_repeat/rico_rico_address_daily:label">
						<value>Which Rico rico restaurant?</value>
					</text>
					<text id="/data/earc7_group/interview_daily_repeat/visit_place_daily_repeat/rico_rico_address_daily/rico_rico_quinhones:label">
						<value>Av. Quiñones/Miraflores</value>
					</text>
					<text id="/data/earc7_group/interview_daily_repeat/visit_place_daily_repeat/rico_rico_address_daily/rico_rico_nauta:label">
						<value>Nauta/Fitzcarrald</value>
					</text>
					<text id="/data/earc7_group/interview_daily_repeat/visit_place_daily_repeat/trinchero_address_daily:label">
						<value>Which Trinchero restaurant?</value>
					</text>
					<text id="/data/earc7_group/interview_daily_repeat/visit_place_daily_repeat/trinchero_address_daily/trinchero_napo:label">
						<value>Condamine/napo</value>
					</text>
					<text id="/data/earc7_group/interview_daily_repeat/visit_place_daily_repeat/trinchero_address_daily/trinchero_quinhones:label">
						<value>Av. Quiñonez/Guardia Civil</value>
					</text>
					<text id="/data/earc7_group/interview_daily_repeat/visit_place_daily_repeat/essalud_address_daily:label">
						<value>Which Essalud location?</value>
					</text>
					<text id="/data/earc7_group/interview_daily_repeat/visit_place_daily_repeat/essalud_address_daily/essalud_av_marina:label">
						<value>Av. La Marina Km 2.5</value>
					</text>
					<text id="/data/earc7_group/interview_daily_repeat/visit_place_daily_repeat/essalud_address_daily/essalud_av_ejercito:label">
						<value>Av. Del Ejército/Garisho</value>
					</text>
					<text id="/data/earc7_group/interview_daily_repeat/visit_place_daily_repeat/essalud_address_daily/essalud_trujillo:label">
						<value>Trujillo/Diego de Almagro
</value>
					</text>
					<text id="/data/earc7_group/interview_daily_repeat/visit_place_daily_repeat/essalud_address_daily/essalud_av_quinhones:label">
						<value>Av. Quiñones Km 3</value>
					</text>
					<text id="/data/earc7_group/interview_daily_repeat/visit_place_daily_repeat/health_post_detail_daily:label">
						<value>Which health post?</value>
					</text>
					<text id="/data/earc7_group/interview_daily_repeat/visit_place_daily_repeat/health_post_detail_daily/health_post_name_daily:label">
						<value>Health post name</value>
					</text>
					<text id="/data/earc7_group/interview_daily_repeat/visit_place_daily_repeat/health_post_detail_daily/health_post_address_daily:label">
						<value>Health post address</value>
					</text>
					<text id="/data/earc7_group/interview_daily_repeat/visit_place_daily_repeat/health_center_detail_daily:label">
						<value>Which health center?</value>
					</text>
					<text id="/data/earc7_group/interview_daily_repeat/visit_place_daily_repeat/health_center_detail_daily/health_center_name_daily:label">
						<value>Health center name</value>
					</text>
					<text id="/data/earc7_group/interview_daily_repeat/visit_place_daily_repeat/health_center_detail_daily/health_center_address_daily:label">
						<value>Health center address</value>
					</text>
					<text id="/data/earc7_group/interview_daily_repeat/visit_place_daily_repeat/health_clinic_detail_daily:label">
						<value>Which health clinic?</value>
					</text>
					<text id="/data/earc7_group/interview_daily_repeat/visit_place_daily_repeat/health_clinic_detail_daily/health_clinic_name_daily:label">
						<value>Health clinic name</value>
					</text>
					<text id="/data/earc7_group/interview_daily_repeat/visit_place_daily_repeat/health_clinic_detail_daily/health_clinic_address_daily:label">
						<value>Health clinic address</value>
					</text>
					<text id="/data/earc7_group/interview_daily_repeat/visit_place_daily_repeat/sedaloreto_address_daily:label">
						<value>Which Sedaloreto location?</value>
					</text>
					<text id="/data/earc7_group/interview_daily_repeat/visit_place_daily_repeat/sedaloreto_address_daily/sedaloreto_planta:label">
						<value>Guardia Civil/19 de Julio</value>
					</text>
					<text id="/data/earc7_group/interview_daily_repeat/visit_place_daily_repeat/sedaloreto_address_daily/sedaloreto_huallaga:label">
						<value>Huallaga cuadra 3</value>
					</text>
					<text id="/data/earc7_group/interview_daily_repeat/visit_place_daily_repeat/electro_oriente_address_daily:label">
						<value>Which Electro Oriente location?</value>
					</text>
					<text id="/data/earc7_group/interview_daily_repeat/visit_place_daily_repeat/electro_oriente_address_daily/electro_oriente_freyre:label">
						<value>Av. Freyre/San Antonio</value>
					</text>
					<text id="/data/earc7_group/interview_daily_repeat/visit_place_daily_repeat/electro_oriente_address_daily/electro_oriente_tacna:label">
						<value>Tacna/Putumayo</value>
					</text>
					<text id="/data/earc7_group/interview_daily_repeat/visit_place_daily_repeat/electro_oriente_address_daily/electro_oriente_arica:label">
						<value>Arica cuadra 7</value>
					</text>
					<text id="/data/earc7_group/interview_daily_repeat/visit_place_daily_repeat/telefonica_address_daily:label">
						<value>Which Telefonica location?</value>
					</text>
					<text id="/data/earc7_group/interview_daily_repeat/visit_place_daily_repeat/telefonica_address_daily/telefonica_arica_central:label">
						<value>Arica Cuadra 2 (central)</value>
					</text>
					<text id="/data/earc7_group/interview_daily_repeat/visit_place_daily_repeat/telefonica_address_daily/telefonica_arica_pago:label">
						<value>Arica Cuadra 2 (pago)</value>
					</text>
					<text id="/data/earc7_group/interview_daily_repeat/visit_place_daily_repeat/telefonica_address_daily/telefonica_huallaga:label">
						<value>Huallaga/napo</value>
					</text>
					<text id="/data/earc7_group/interview_daily_repeat/visit_place_daily_repeat/national_bank_address_daily:label">
						<value>Which Banco de la Nacion location?</value>
					</text>
					<text id="/data/earc7_group/interview_daily_repeat/visit_place_daily_repeat/national_bank_address_daily/national_bank_condamine:label">
						<value>Condamine/Yavari</value>
					</text>
					<text id="/data/earc7_group/interview_daily_repeat/visit_place_daily_repeat/national_bank_address_daily/national_bank_punchana:label">
						<value>Av. 28 de Julio/Amazonas</value>
					</text>
					<text id="/data/earc7_group/interview_daily_repeat/visit_place_daily_repeat/national_bank_address_daily/national_bank_nanay:label">
						<value>Nanay/Loreto</value>
					</text>
					<text id="/data/earc7_group/interview_daily_repeat/visit_place_daily_repeat/national_bank_address_daily/national_bank_san_juan:label">
						<value>Av. Quiñones/Los Rosales</value>
					</text>
					<text id="/data/earc7_group/interview_daily_repeat/visit_place_daily_repeat/caja_maynas_address_daily:label">
						<value>Which Caja maynas location?</value>
					</text>
					<text id="/data/earc7_group/interview_daily_repeat/visit_place_daily_repeat/caja_maynas_address_daily/caja_maynas_prospero:label">
						<value>Prospero/Ucayali</value>
					</text>
					<text id="/data/earc7_group/interview_daily_repeat/visit_place_daily_repeat/caja_maynas_address_daily/caja_maynas_julio:label">
						<value>Av. 28 de Julio/</value>
					</text>
					<text id="/data/earc7_group/interview_daily_repeat/visit_place_daily_repeat/caja_maynas_address_daily/caja_maynas_arequipa:label">
						<value>Arequipa cuadra 4</value>
					</text>
					<text id="/data/earc7_group/interview_daily_repeat/visit_place_daily_repeat/caja_maynas_address_daily/caja_maynas_quinones:label">
						<value>Av. Quiñones Km 3</value>
					</text>
					<text id="/data/earc7_group/interview_daily_repeat/visit_place_daily_repeat/other_place_detail_daily:label">
						<value>Which other place?</value>
					</text>
					<text id="/data/earc7_group/interview_daily_repeat/visit_place_daily_repeat/other_place_detail_daily/other_place_name_daily:label">
						<value>Place name</value>
					</text>
					<text id="/data/earc7_group/interview_daily_repeat/visit_place_daily_repeat/other_place_detail_daily/other_place_address_daily:label">
						<value>Place address</value>
					</text>
					<text id="visit_place_daily_repeat/places_visited_daily_repeat-label">
						<value>Día que visitó otro lugar</value>
					</text>
					<text id="/data/earc7_group/interview_daily_repeat/visit_place_daily_repeat/time_visited_place_daily:label">
						<value>Day in this location</value>
					</text>
					<text id="visit_place_daily_repeat/places_visited_daily_repeat/time_visited_place_daily/visit_day_place-label">
						<value>Day in this location</value>
					</text>
					<text id="visit_place_daily_repeat/places_visited_daily_repeat/day0_date_label-label">
						<value>You have selected day 0, which corresponds to **<output value="/data/day0_definition" vellum:value="#form/day0_definition" />**. Please check that this is the correct date. </value>
						<value form="markdown">You have selected day 0, which corresponds to **<output value="/data/day0_definition" vellum:value="#form/day0_definition" />**. Please check that this is the correct date. </value>
					</text>
					<text id="visit_place_daily_repeat/places_visited_daily_repeat/day1_date_label-label">
						<value>You have selected day 1, which corresponds to **<output value="/data/day1_definition" vellum:value="#form/day1_definition" />**. Please check that this is the correct date.</value>
						<value form="markdown">You have selected day 1, which corresponds to **<output value="/data/day1_definition" vellum:value="#form/day1_definition" />**. Please check that this is the correct date.</value>
					</text>
					<text id="visit_place_daily_repeat/places_visited_daily_repeat/day2_date_label-label">
						<value>You have selected day 2, which corresponds to **<output value="/data/day2_definition" vellum:value="#form/day2_definition" /> **. Please check that this is the correct date.</value>
						<value form="markdown">You have selected day 2, which corresponds to **<output value="/data/day2_definition" vellum:value="#form/day2_definition" /> **. Please check that this is the correct date.</value>
					</text>
					<text id="visit_place_daily_repeat/places_visited_daily_repeat/day3_date_label-label">
						<value>You have selected day 3, which corresponds to **<output value="/data/day3_definition" vellum:value="#form/day3_definition" />**. Please check that this is the correct date.</value>
						<value form="markdown">You have selected day 3, which corresponds to **<output value="/data/day3_definition" vellum:value="#form/day3_definition" />**. Please check that this is the correct date.</value>
					</text>
					<text id="visit_place_daily_repeat/places_visited_daily_repeat/day4_date_label-label">
						<value>You have selected day 4, which corresponds to **<output value="/data/day4_definition" vellum:value="#form/day4_definition" />**. Please check that this is the correct date.</value>
						<value form="markdown">You have selected day 4, which corresponds to **<output value="/data/day4_definition" vellum:value="#form/day4_definition" />**. Please check that this is the correct date.</value>
					</text>
					<text id="visit_place_daily_repeat/places_visited_daily_repeat/day5_date_label-label">
						<value>You have selected day 5, which corresponds to **<output value="/data/day5_definition" vellum:value="#form/day5_definition" />**. Please check that this is the correct date.</value>
						<value form="markdown">You have selected day 5, which corresponds to **<output value="/data/day5_definition" vellum:value="#form/day5_definition" />**. Please check that this is the correct date.</value>
					</text>
					<text id="visit_place_daily_repeat/places_visited_daily_repeat/day6_date_label-label">
						<value>You have selected day 6, which corresponds to **<output value="/data/day6_definition" vellum:value="#form/day6_definition" />**. Please check that this is the correct date.</value>
						<value form="markdown">You have selected day 6, which corresponds to **<output value="/data/day6_definition" vellum:value="#form/day6_definition" />**. Please check that this is the correct date.</value>
					</text>
					<text id="visit_place_daily_repeat/places_visited_daily_repeat/day7_date_label-label">
						<value>You have selected day 7, which corresponds to **<output value="/data/day7_definition" vellum:value="#form/day7_definition" />**. Please check that this is the correct date.</value>
						<value form="markdown">You have selected day 7, which corresponds to **<output value="/data/day7_definition" vellum:value="#form/day7_definition" />**. Please check that this is the correct date.</value>
					</text>
					<text id="visit_place_daily_repeat/places_visited_daily_repeat/details_time_visited_place_daily-label">
						<value>Time in this location details</value>
					</text>
					<text id="/data/earc7_group/interview_daily_repeat/visit_place_daily_repeat/time_visited_place_daily/times_visited_daily:label">
						<value>How many times did you visit in the last two weeks? House 1</value>
					</text>
					<text id="/data/earc7_group/interview_daily_repeat/visit_place_daily_repeat/visited_elsewhere_daily:label">
						<value>Did you visit elsewhere?</value>
					</text>
					<text id="/data/earc7_group/interview_daily_repeat/time_in_house_daily_note:label">
						<value>Section: Daily time in house</value>
					</text>
					<text id="/data/earc7_group/interview_daily_repeat/time_in_house_monitoring_repeat:label">
						<value>Day they were at home</value>
					</text>
					<text id="time_in_house_monitoring_repeat/time_in_house_monitoring-label">
						<value>Day they were at home</value>
					</text>
					<text id="time_in_house_monitoring_repeat/time_in_house_monitoring/at_home_day-label">
						<value>Day they were at home</value>
					</text>
					<text id="time_in_house_monitoring_repeat/day0_date_label-label">
						<value>You have selected day 0, which corresponds to **<output value="/data/day0_definition" vellum:value="#form/day0_definition" />**. Please check that this is the correct date. </value>
						<value form="markdown">You have selected day 0, which corresponds to **<output value="/data/day0_definition" vellum:value="#form/day0_definition" />**. Please check that this is the correct date. </value>
					</text>
					<text id="time_in_house_monitoring_repeat/day1_date_label-label">
						<value>You have selected day 1, which corresponds to **<output value="/data/day1_definition" vellum:value="#form/day1_definition" />**. Please check that this is the correct date.</value>
						<value form="markdown">You have selected day 1, which corresponds to **<output value="/data/day1_definition" vellum:value="#form/day1_definition" />**. Please check that this is the correct date.</value>
					</text>
					<text id="time_in_house_monitoring_repeat/day2_date_label-label">
						<value>You have selected day 2, which corresponds to **<output value="/data/day2_definition" vellum:value="#form/day2_definition" /> **. Please check that this is the correct date.</value>
						<value form="markdown">You have selected day 2, which corresponds to **<output value="/data/day2_definition" vellum:value="#form/day2_definition" /> **. Please check that this is the correct date.</value>
					</text>
					<text id="time_in_house_monitoring_repeat/day3_date_label-label">
						<value>You have selected day 3, which corresponds to **<output value="/data/day3_definition" vellum:value="#form/day3_definition" />**. Please check that this is the correct date.</value>
						<value form="markdown">You have selected day 3, which corresponds to **<output value="/data/day3_definition" vellum:value="#form/day3_definition" />**. Please check that this is the correct date.</value>
					</text>
					<text id="time_in_house_monitoring_repeat/day4_date_label-label">
						<value>You have selected day 4, which corresponds to **<output value="/data/day4_definition" vellum:value="#form/day4_definition" />**. Please check that this is the correct date.</value>
						<value form="markdown">You have selected day 4, which corresponds to **<output value="/data/day4_definition" vellum:value="#form/day4_definition" />**. Please check that this is the correct date.</value>
					</text>
					<text id="time_in_house_monitoring_repeat/day5_date_label-label">
						<value>You have selected day 5, which corresponds to **<output value="/data/day5_definition" vellum:value="#form/day5_definition" />**. Please check that this is the correct date.</value>
						<value form="markdown">You have selected day 5, which corresponds to **<output value="/data/day5_definition" vellum:value="#form/day5_definition" />**. Please check that this is the correct date.</value>
					</text>
					<text id="time_in_house_monitoring_repeat/day6_date_label-label">
						<value>You have selected day 6, which corresponds to **<output value="/data/day6_definition" vellum:value="#form/day6_definition" />**. Please check that this is the correct date.</value>
						<value form="markdown">You have selected day 6, which corresponds to **<output value="/data/day6_definition" vellum:value="#form/day6_definition" />**. Please check that this is the correct date.</value>
					</text>
					<text id="time_in_house_monitoring_repeat/day7_date_label-label">
						<value>You have selected day 7, which corresponds to **<output value="/data/day7_definition" vellum:value="#form/day7_definition" />**. Please check that this is the correct date.</value>
						<value form="markdown">You have selected day 7, which corresponds to **<output value="/data/day7_definition" vellum:value="#form/day7_definition" />**. Please check that this is the correct date.</value>
					</text>
					<text id="/data/earc7_group/interview_daily_repeat/time_in_house_monitoring_repeat/time_in_house_monitoring/hours_in_house_daily:label">
						<value>Hours in the house daily</value>
					</text>
					<text id="/data/earc7_group/interview_daily_repeat/time_in_house_monitoring_repeat/other_time_in_house_daily:label">
						<value>Add Another time at home?</value>
					</text>
					<text id="estado_fisico_group-label">
						<value>Section: physical state</value>
					</text>
					<text id="recorditorio_debe_contestar_esta_pregunta_para_cada_da_aparte_de_da_7-label">
						<value>RECORDITORIO!
Debe contestar la seccion 'Estado Físico' para cada día, aparte del día 7.
Por favor no olvide esto!</value>
					</text>
					<text id="estado_fsico-label">
						<value>Physical state</value>
					</text>
					<text id="estado_fsico/visit_day_work_study_group-label">
						<value>For which day</value>
					</text>
					<text id="estado_fsico/visit_day_work_study_group/estado_fisco_dia-day_7-label">
						<value>Día 7</value>
					</text>
					<text id="estado_fsico/visit_day_work_study_group/day0_date_label-label">
						<value>You have selected day 0, which corresponds to **<output value="/data/day0_definition" vellum:value="#form/day0_definition" />**. Please check that this is the correct date. </value>
						<value form="markdown">You have selected day 0, which corresponds to **<output value="/data/day0_definition" vellum:value="#form/day0_definition" />**. Please check that this is the correct date. </value>
					</text>
					<text id="estado_fsico/visit_day_work_study_group/day1_date_label-label">
						<value>You have selected day 1, which corresponds to **<output value="/data/day1_definition" vellum:value="#form/day1_definition" />**. Please check that this is the correct date.</value>
						<value form="markdown">You have selected day 1, which corresponds to **<output value="/data/day1_definition" vellum:value="#form/day1_definition" />**. Please check that this is the correct date.</value>
					</text>
					<text id="estado_fsico/visit_day_work_study_group/day2_date_label-label">
						<value>You have selected day 2, which corresponds to **<output value="/data/day2_definition" vellum:value="#form/day2_definition" />**. Please check that this is the correct date.</value>
						<value form="markdown">You have selected day 2, which corresponds to **<output value="/data/day2_definition" vellum:value="#form/day2_definition" />**. Please check that this is the correct date.</value>
					</text>
					<text id="estado_fsico/visit_day_work_study_group/day3_date_label-label">
						<value>You have selected day 3, which corresponds to **<output value="/data/day3_definition" vellum:value="#form/day3_definition" />**. Please check that this is the correct date.</value>
						<value form="markdown">You have selected day 3, which corresponds to **<output value="/data/day3_definition" vellum:value="#form/day3_definition" />**. Please check that this is the correct date.</value>
					</text>
					<text id="estado_fsico/visit_day_work_study_group/day4_date_label-label">
						<value>You have selected day 4, which corresponds to **<output value="/data/day4_definition" vellum:value="#form/day4_definition" />**. Please check that this is the correct date.</value>
						<value form="markdown">You have selected day 4, which corresponds to **<output value="/data/day4_definition" vellum:value="#form/day4_definition" />**. Please check that this is the correct date.</value>
					</text>
					<text id="estado_fsico/visit_day_work_study_group/day5_date_label-label">
						<value>You have selected day 5, which corresponds to **<output value="/data/day5_definition" vellum:value="#form/day5_definition" />**. Please check that this is the correct date.</value>
						<value form="markdown">You have selected day 5, which corresponds to **<output value="/data/day5_definition" vellum:value="#form/day5_definition" />**. Please check that this is the correct date.</value>
					</text>
					<text id="estado_fsico/visit_day_work_study_group/day6_date_label-label">
						<value>You have selected day 6, which corresponds to **<output value="/data/day6_definition" vellum:value="#form/day6_definition" />**. Please check that this is the correct date.</value>
						<value form="markdown">You have selected day 6, which corresponds to **<output value="/data/day6_definition" vellum:value="#form/day6_definition" />**. Please check that this is the correct date.</value>
					</text>
					<text id="estado_fsico/visit_day_work_study_group/day7_date_label-label">
						<value>Do not use this form for day 7</value>
						<value form="markdown">Do not use this form for day 7</value>
					</text>
					<text id="estado_fsico/Self-care_activities-label">
						<value>How is your ability to complete self-care activities, such as washing, dressing and grooming himself?</value>
					</text>
					<text id="estado_fsico/Self-care_activities-completely_limited-label">
						<value>Completely limited</value>
					</text>
					<text id="estado_fsico/Self-care_activities-partially_limited-label">
						<value>Partially limited</value>
					</text>
					<text id="estado_fsico/Self-care_activities-no_limits-label">
						<value>No limits</value>
					</text>
					<text id="estado_fsico/Daily_activities-label">
						<value>How is your ability to complete daily activities such as cooking, shopping for food, feed himself life?</value>
					</text>
					<text id="estado_fsico/Daily_activities-completely_limited-label">
						<value>Completely limited</value>
					</text>
					<text id="estado_fsico/Daily_activities-partially_limited-label">
						<value>Partially limited</value>
					</text>
					<text id="estado_fsico/Daily_activities-no_limits-label">
						<value>No limits</value>
					</text>
					<text id="estado_fsico/Responsibility_at_home-label">
						<value>Are you able to participate in earning a wage or having a role within the household that contributes to supporting yourself and your family?</value>
					</text>
					<text id="estado_fsico/Responsibility_at_home-no_contribution_monetary-label">
						<value>No, I completely rely on my family for monetary support.</value>
					</text>
					<text id="estado_fsico/Responsibility_at_home-contribution_monetary_limited-label">
						<value> Yes, I can contribute to the household income but my contribution to the household income is limited.</value>
					</text>
					<text id="estado_fsico/Responsibility_at_home-si_contribution_monetary-label">
						<value>Yes. I can provide for myself and my family.</value>
					</text>
					<text id="monetary_contribution-label">
						<value>Monetary contribution to family</value>
					</text>
					<text id="/data/earc7_group/interview_daily_repeat/group_observer_monitoring:label">
						<value>Observers during visit</value>
					</text>
					<text id="/data/earc7_group/interview_daily_repeat/group_observer_monitoring/observer_monitoring:label">
						<value>Was there any observer?</value>
					</text>
					<text id="/data/earc7_group/interview_daily_repeat/group_observer_monitoring/observer_monitoring/no:label">
						<value>No</value>
					</text>
					<text id="/data/earc7_group/interview_daily_repeat/group_observer_monitoring/observer_monitoring/yes:label">
						<value>Yes</value>
					</text>
					<text id="/data/earc7_group/interview_daily_repeat/group_observer_monitoring/rgelationship_monitoring:label">
						<value>Relationship to respondent</value>
					</text>
					<text id="/data/earc7_group/interview_daily_repeat/group_observer_monitoring/difficulty_monitoring:label">
						<value>Was it easy for the participant to complete the survey?</value>
					</text>
					<text id="/data/earc7_group/interview_daily_repeat/group_observer_monitoring/difficulty_monitoring/easy:label">
						<value>Easy</value>
					</text>
					<text id="/data/earc7_group/interview_daily_repeat/group_observer_monitoring/difficulty_monitoring/medium:label">
						<value>Más o menos</value>
					</text>
					<text id="/data/earc7_group/interview_daily_repeat/group_observer_monitoring/difficulty_monitoring/difficulty:label">
						<value>Difficult</value>
					</text>
					<text id="/data/earc7_group/interview_daily_repeat/group_observer_monitoring/General_comment_monitoring:label">
						<value>General comment</value>
					</text>
					<text id="final_interview-label">
						<value>You are at the end of the interview if you give NEXT BE SENT AND YOU CAN NOT MAKE CORRECTIONS. To make CORRECTIONS CLICK ON EXIT and save your changes, the form is saved incomplete.</value>
					</text>
				</translation>
			</itext>
		</model>
		<vellum:hashtags>{&quot;#case/actual_date_ear7&quot;:null,&quot;#case/visit_count_ear7&quot;:null,&quot;#case/first_blood_sample_date&quot;:null,&quot;#case/part_name&quot;:null,&quot;#case/case_name&quot;:null,&quot;#case/day_30_quenstionnaires_due&quot;:null}</vellum:hashtags>
		<vellum:hashtagTransforms>{&quot;prefixes&quot;:{&quot;#case/&quot;:&quot;instance('casedb')/casedb/case[@case_id = instance('commcaresession')/session/data/case_id]/&quot;,&quot;#user/&quot;:&quot;instance('casedb')/casedb/case[@case_type = 'commcare-user'][hq_user_id = instance('commcaresession')/session/context/userid]/&quot;}}</vellum:hashtagTransforms>
	</h:head>
	<h:body>
		<trigger vellum:ref="#form/ear7_already_done" ref="/data/ear7_already_done" appearance="minimal">
			<label ref="jr:itext('ear7_already_done-label')" />
		</trigger>
		<group vellum:ref="#form/fecha_hora" ref="/data/fecha_hora" appearance="field-list">
			<label ref="jr:itext('fecha_hora-label')" />
			<input vellum:ref="#form/fecha_hora/actual_date" ref="/data/fecha_hora/actual_date">
				<label ref="jr:itext('fecha_hora/actual_date-label')" />
			</input>
			<input vellum:ref="#form/fecha_hora/actual_time" ref="/data/fecha_hora/actual_time">
				<label ref="jr:itext('fecha_hora/actual_time-label')" />
			</input>
		</group>
		<select1 vellum:ref="#form/date_range_check_ipr" ref="/data/date_range_check_ipr">
			<label ref="jr:itext('date_range_check_ipr-label')" />
			<item>
				<label ref="jr:itext('date_range_check_ipr-yes-label')" />
				<value>yes</value>
			</item>
		</select1>
		<group vellum:ref="#form/answered_by" ref="/data/answered_by" appearance="field-list">
			<label ref="jr:itext('answered_by-label')" />
			<select vellum:ref="#form/answered_by/interview_answer" ref="/data/answered_by/interview_answer">
				<label ref="jr:itext('/data/participant_data/interview_answer:label')" />
				<item>
					<label ref="jr:itext('/data/participant_data/interview_answer/paciente:label')" />
					<value>patient</value>
				</item>
				<item>
					<label ref="jr:itext('/data/participant_data/interview_answer/padre_madre:label')" />
					<value>padre_madre</value>
				</item>
				<item>
					<label ref="jr:itext('/data/participant_data/interview_answer/other_caregiver:label')" />
					<value>other_caregiver</value>
				</item>
			</select>
			<input vellum:ref="#form/answered_by/another_caregiver" ref="/data/answered_by/another_caregiver">
				<label ref="jr:itext('/data/participant_data/another_caregiver:label')" />
			</input>
			<select1 vellum:ref="#form/answered_by/phone_in_person" ref="/data/answered_by/phone_in_person">
				<label ref="jr:itext('answered_by/phone_in_person-label')" />
				<item>
					<label ref="jr:itext('answered_by/phone_in_person-phone-label')" />
					<value>phone</value>
				</item>
				<item>
					<label ref="jr:itext('answered_by/phone_in_person-in_person-label')" />
					<value>in_person</value>
				</item>
			</select1>
		</group>
		<select1 vellum:ref="#form/number_interviews" ref="/data/number_interviews">
			<label ref="jr:itext('/data/earc7_group/number_interviews:label')" />
			<item>
				<label ref="jr:itext('/data/earc7_group/number_interviews/daily:label')" />
				<value>daily</value>
			</item>
			<item>
				<label ref="jr:itext('/data/earc7_group/number_interviews/spending_a_day:label')" />
				<value>pasando_un_día</value>
			</item>
			<item>
				<label ref="jr:itext('/data/earc7_group/number_interviews/spending_two_days:label')" />
				<value>pasando_2_días</value>
			</item>
			<item>
				<label ref="jr:itext('/data/earc7_group/number_interviews/passing_3_days:label')" />
				<value>pasando_3_días</value>
			</item>
		</select1>
		<group vellum:ref="#form/diagnosis_details" ref="/data/diagnosis_details" appearance="field-list">
			<input vellum:ref="#form/diagnosis_details/cluster_number" ref="/data/diagnosis_details/cluster_number">
				<label ref="jr:itext('diagnosis_details/cluster_number-label')" />
			</input>
			<select1 vellum:ref="#form/diagnosis_details/diagnosis" ref="/data/diagnosis_details/diagnosis">
				<label ref="jr:itext('diagnosis_details/diagnosis-label')" />
				<item>
					<label ref="jr:itext('diagnosis_details/diagnosis-zika-label')" />
					<value>zika</value>
				</item>
				<item>
					<label ref="jr:itext('diagnosis_details/diagnosis-deng1-label')" />
					<value>deng1</value>
				</item>
				<item>
					<label ref="jr:itext('diagnosis_details/diagnosis-deng2-label')" />
					<value>deng2</value>
				</item>
				<item>
					<label ref="jr:itext('diagnosis_details/diagnosis-deng3-label')" />
					<value>deng3</value>
				</item>
				<item>
					<label ref="jr:itext('diagnosis_details/diagnosis-deng4-label')" />
					<value>deng4</value>
				</item>
				<item>
					<label ref="jr:itext('diagnosis_details/diagnosis-chikungunya-label')" />
					<value>chikungunya</value>
				</item>
			</select1>
			<select1 vellum:ref="#form/diagnosis_details/index_contact" ref="/data/diagnosis_details/index_contact">
				<label ref="jr:itext('diagnosis_details/index_contact-label')" />
				<item>
					<label ref="jr:itext('diagnosis_details/index_contact-index-label')" />
					<value>index</value>
				</item>
				<item>
					<label ref="jr:itext('diagnosis_details/index_contact-contact-label')" />
					<value>contact</value>
				</item>
			</select1>
		</group>
		<group vellum:ref="#form/gps" ref="/data/gps" appearance="field-list">
			<label ref="jr:itext('gps-label')" />
			<select1 vellum:ref="#form/gps/acepta_llevar_gps" ref="/data/gps/acepta_llevar_gps">
				<label ref="jr:itext('gps/acepta_llevar_gps-label')" />
				<item>
					<label ref="jr:itext('gps/acepta_llevar_gps-yes-label')" />
					<value>yes</value>
				</item>
				<item>
					<label ref="jr:itext('gps/acepta_llevar_gps-no-label')" />
					<value>no</value>
				</item>
			</select1>
			<input vellum:ref="#form/gps/codigo_gps" ref="/data/gps/codigo_gps">
				<label ref="jr:itext('gps/codigo_gps-label')" />
			</input>
		</group>
		<group vellum:ref="#form/temp" ref="/data/temp" appearance="field-list">
			<label ref="jr:itext('temp-label')" />
			<select1 vellum:ref="#form/temp/tympanic_auxillary" ref="/data/temp/tympanic_auxillary">
				<label ref="jr:itext('temp/tympanic_auxillary-label')" />
				<item>
					<label ref="jr:itext('temp/tympanic_auxillary-tympanic-label')" />
					<value>tympanic</value>
				</item>
				<item>
					<label ref="jr:itext('temp/tympanic_auxillary-axillary-label')" />
					<value>axillary</value>
				</item>
				<item>
					<label ref="jr:itext('temp/tympanic_auxillary-no_temp-label')" />
					<value>no_temp</value>
				</item>
			</select1>
			<input vellum:ref="#form/temp/temp_right" ref="/data/temp/temp_right">
				<label ref="jr:itext('temp/temp_right-label')" />
			</input>
			<input vellum:ref="#form/temp/temp_left" ref="/data/temp/temp_left">
				<label ref="jr:itext('temp/temp_left-label')" />
			</input>
		</group>
		<input vellum:ref="#form/work_study_monitoring_note" ref="/data/work_study_monitoring_note">
			<label ref="jr:itext('/data/earc7_group/interview_daily_repeat/work_study_monitoring_note:label')" />
		</input>
		<group ref="/data/earc7_group/interview_daily_repeat/work_study_monitoring_repeat">
			<label ref="jr:itext('/data/earc7_group/interview_daily_repeat/work_study_monitoring_repeat:label')" />
			<repeat vellum:nodeset="#form/work_study_monitoring_repeat" nodeset="/data/work_study_monitoring_repeat">
				<select1 vellum:ref="#form/work_study_monitoring_repeat/work_study_visited_before" ref="/data/work_study_monitoring_repeat/work_study_visited_before" appearance="quick">
					<label ref="jr:itext('/data/earc7_group/interview_daily_repeat/work_study_monitoring_repeat/work_study_visited_before:label')" />
					<item>
						<label ref="jr:itext('/data/earc7_group/interview_daily_repeat/work_study_monitoring_repeat/work_study_visited_before/no:label')" />
						<value>no</value>
					</item>
					<item>
						<label ref="jr:itext('/data/earc7_group/interview_daily_repeat/work_study_monitoring_repeat/work_study_visited_before/yes:label')" />
						<value>yes</value>
					</item>
				</select1>
				<group vellum:ref="#form/work_study_monitoring_repeat/work_study_monitoring_group" ref="/data/work_study_monitoring_repeat/work_study_monitoring_group" appearance="field-list">
					<label ref="jr:itext('/data/earc7_group/interview_daily_repeat/work_study_monitoring_repeat/work_study_monitoring_group:label')" />
					<input vellum:ref="#form/work_study_monitoring_repeat/work_study_monitoring_group/work_study_number_retrospective_initial" ref="/data/work_study_monitoring_repeat/work_study_monitoring_group/work_study_number_retrospective_initial">
						<label ref="jr:itext('/data/earc7_group/interview_daily_repeat/work_study_monitoring_repeat/work_study_monitoring_group/work_study_number_retrospective_initial:label')" />
					</input>
					<select1 vellum:ref="#form/work_study_monitoring_repeat/work_study_monitoring_group/work_study_monitoring" ref="/data/work_study_monitoring_repeat/work_study_monitoring_group/work_study_monitoring">
						<label ref="jr:itext('/data/earc7_group/interview_daily_repeat/work_study_monitoring_repeat/work_study_monitoring_group/work_study_monitoring:label')" />
						<item>
							<label ref="jr:itext('/data/earc7_group/interview_daily_repeat/work_study_monitoring_repeat/work_study_monitoring_group/work_study_monitoring/work:label')" />
							<value>work</value>
						</item>
						<item>
							<label ref="jr:itext('/data/earc7_group/interview_daily_repeat/work_study_monitoring_repeat/work_study_monitoring_group/work_study_monitoring/study:label')" />
							<value>study</value>
						</item>
					</select1>
					<input vellum:ref="#form/work_study_monitoring_repeat/work_study_monitoring_group/work_study_code_monitoring" ref="/data/work_study_monitoring_repeat/work_study_monitoring_group/work_study_code_monitoring">
						<label ref="jr:itext('/data/earc7_group/interview_daily_repeat/work_study_monitoring_repeat/work_study_monitoring_group/work_study_code_monitoring:label')" />
					</input>
					<input vellum:ref="#form/work_study_monitoring_repeat/work_study_monitoring_group/work_address_name_monitoring" ref="/data/work_study_monitoring_repeat/work_study_monitoring_group/work_address_name_monitoring">
						<label ref="jr:itext('/data/earc7_group/interview_daily_repeat/work_study_monitoring_repeat/work_study_monitoring_group/work_address_name_monitoring:label')" />
					</input>
					<input vellum:ref="#form/work_study_monitoring_repeat/work_study_monitoring_group/work_address_street_monitoring" ref="/data/work_study_monitoring_repeat/work_study_monitoring_group/work_address_street_monitoring">
						<label ref="jr:itext('/data/earc7_group/interview_daily_repeat/work_study_monitoring_repeat/work_study_monitoring_group/work_address_street_monitoring:label')" />
					</input>
					<input vellum:ref="#form/work_study_monitoring_repeat/work_study_monitoring_group/work_address_number_monitoring" ref="/data/work_study_monitoring_repeat/work_study_monitoring_group/work_address_number_monitoring">
						<label ref="jr:itext('/data/earc7_group/interview_daily_repeat/work_study_monitoring_repeat/work_study_monitoring_group/work_address_number_monitoring:label')" />
					</input>
					<input vellum:ref="#form/work_study_monitoring_repeat/work_study_monitoring_group/reference_place_monitoring" ref="/data/work_study_monitoring_repeat/work_study_monitoring_group/reference_place_monitoring">
						<label ref="jr:itext('/data/earc7_group/interview_daily_repeat/work_study_monitoring_repeat/work_study_monitoring_group/reference_place_monitoring:label')" />
					</input>
					<select1 vellum:ref="#form/work_study_monitoring_repeat/work_study_monitoring_group/work_address_district_monitoring" ref="/data/work_study_monitoring_repeat/work_study_monitoring_group/work_address_district_monitoring" appearance="minimal">
						<label ref="jr:itext('/data/earc7_group/interview_daily_repeat/work_study_monitoring_repeat/work_study_monitoring_group/work_address_district_monitoring:label')" />
						<item>
							<label ref="jr:itext('/data/earc7_group/interview_daily_repeat/work_study_monitoring_repeat/work_study_monitoring_group/work_address_district_monitoring/belen_district:label')" />
							<value>belen_district</value>
						</item>
						<item>
							<label ref="jr:itext('/data/earc7_group/interview_daily_repeat/work_study_monitoring_repeat/work_study_monitoring_group/work_address_district_monitoring/iquitos_district:label')" />
							<value>iquitos_district</value>
						</item>
						<item>
							<label ref="jr:itext('/data/earc7_group/interview_daily_repeat/work_study_monitoring_repeat/work_study_monitoring_group/work_address_district_monitoring/punchana_district:label')" />
							<value>punchana_district</value>
						</item>
						<item>
							<label ref="jr:itext('/data/earc7_group/interview_daily_repeat/work_study_monitoring_repeat/work_study_monitoring_group/work_address_district_monitoring/san_juan_district:label')" />
							<value>san_juan_district</value>
						</item>
					</select1>
				</group>
				<group>
					<label ref="jr:itext('work_study_monitoring_repeat/work_study_monitoring_group2-label')" />
					<repeat vellum:nodeset="#form/work_study_monitoring_repeat/work_study_monitoring_group2" nodeset="/data/work_study_monitoring_repeat/work_study_monitoring_group2">
						<group vellum:ref="#form/work_study_monitoring_repeat/work_study_monitoring_group2/visit_day_work_study_group" ref="/data/work_study_monitoring_repeat/work_study_monitoring_group2/visit_day_work_study_group" appearance="field-list">
							<label ref="jr:itext('work_study_monitoring_repeat/work_study_monitoring_group2/visit_day_work_study_group-label')" />
							<select1 vellum:ref="#form/work_study_monitoring_repeat/work_study_monitoring_group2/visit_day_work_study_group/visit_day_work_study" ref="/data/work_study_monitoring_repeat/work_study_monitoring_group2/visit_day_work_study_group/visit_day_work_study">
								<label ref="jr:itext('/data/earc7_group/interview_daily_repeat/visit_house_monitoring_repeat/group_house_monitoring3_repeat/group_house_monitoring3/visit_day_house:label')" />
								<item>
									<label ref="jr:itext('/data/earc7_group/interview_daily_repeat/visit_house_monitoring_repeat/group_house_monitoring3_repeat/group_house_monitoring3/visit_day_house/day_0:label')" />
									<value>day_0</value>
								</item>
								<item>
									<label ref="jr:itext('/data/earc7_group/interview_daily_repeat/visit_house_monitoring_repeat/group_house_monitoring3_repeat/group_house_monitoring3/visit_day_house/day_1:label')" />
									<value>day_1</value>
								</item>
								<item>
									<label ref="jr:itext('/data/earc7_group/interview_daily_repeat/visit_house_monitoring_repeat/group_house_monitoring3_repeat/group_house_monitoring3/visit_day_house/day_2:label')" />
									<value>day_2</value>
								</item>
								<item>
									<label ref="jr:itext('/data/earc7_group/interview_daily_repeat/visit_house_monitoring_repeat/group_house_monitoring3_repeat/group_house_monitoring3/visit_day_house/day_3:label')" />
									<value>day_3</value>
								</item>
								<item>
									<label ref="jr:itext('/data/earc7_group/interview_daily_repeat/visit_house_monitoring_repeat/group_house_monitoring3_repeat/group_house_monitoring3/visit_day_house/day_4:label')" />
									<value>day_4</value>
								</item>
								<item>
									<label ref="jr:itext('/data/earc7_group/interview_daily_repeat/visit_house_monitoring_repeat/group_house_monitoring3_repeat/group_house_monitoring3/visit_day_house/day_5:label')" />
									<value>day_5</value>
								</item>
								<item>
									<label ref="jr:itext('/data/earc7_group/interview_daily_repeat/visit_house_monitoring_repeat/group_house_monitoring3_repeat/group_house_monitoring3/visit_day_house/day_6:label')" />
									<value>day_6</value>
								</item>
								<item>
									<label ref="jr:itext('/data/earc7_group/interview_daily_repeat/visit_house_monitoring_repeat/group_house_monitoring3_repeat/group_house_monitoring3/visit_day_house/day_7:label')" />
									<value>day_7</value>
								</item>
							</select1>
						</group>
						<trigger vellum:ref="#form/work_study_monitoring_repeat/work_study_monitoring_group2/day0_date_label" ref="/data/work_study_monitoring_repeat/work_study_monitoring_group2/day0_date_label" appearance="minimal">
							<label ref="jr:itext('work_study_monitoring_repeat/work_study_monitoring_group2/day0_date_label-label')" />
						</trigger>
						<trigger vellum:ref="#form/work_study_monitoring_repeat/work_study_monitoring_group2/day1_date_label" ref="/data/work_study_monitoring_repeat/work_study_monitoring_group2/day1_date_label" appearance="minimal">
							<label ref="jr:itext('work_study_monitoring_repeat/work_study_monitoring_group2/day1_date_label-label')" />
						</trigger>
						<trigger vellum:ref="#form/work_study_monitoring_repeat/work_study_monitoring_group2/day2_date_label" ref="/data/work_study_monitoring_repeat/work_study_monitoring_group2/day2_date_label" appearance="minimal">
							<label ref="jr:itext('work_study_monitoring_repeat/work_study_monitoring_group2/day2_date_label-label')" />
						</trigger>
						<trigger vellum:ref="#form/work_study_monitoring_repeat/work_study_monitoring_group2/day3_date_label" ref="/data/work_study_monitoring_repeat/work_study_monitoring_group2/day3_date_label" appearance="minimal">
							<label ref="jr:itext('work_study_monitoring_repeat/work_study_monitoring_group2/day3_date_label-label')" />
						</trigger>
						<trigger vellum:ref="#form/work_study_monitoring_repeat/work_study_monitoring_group2/day4_date_label" ref="/data/work_study_monitoring_repeat/work_study_monitoring_group2/day4_date_label" appearance="minimal">
							<label ref="jr:itext('work_study_monitoring_repeat/work_study_monitoring_group2/day4_date_label-label')" />
						</trigger>
						<trigger vellum:ref="#form/work_study_monitoring_repeat/work_study_monitoring_group2/day5_date_label" ref="/data/work_study_monitoring_repeat/work_study_monitoring_group2/day5_date_label" appearance="minimal">
							<label ref="jr:itext('work_study_monitoring_repeat/work_study_monitoring_group2/day5_date_label-label')" />
						</trigger>
						<trigger vellum:ref="#form/work_study_monitoring_repeat/work_study_monitoring_group2/day6_date_label" ref="/data/work_study_monitoring_repeat/work_study_monitoring_group2/day6_date_label" appearance="minimal">
							<label ref="jr:itext('work_study_monitoring_repeat/work_study_monitoring_group2/day6_date_label-label')" />
						</trigger>
						<trigger vellum:ref="#form/work_study_monitoring_repeat/work_study_monitoring_group2/day7_date_label" ref="/data/work_study_monitoring_repeat/work_study_monitoring_group2/day7_date_label" appearance="minimal">
							<label ref="jr:itext('work_study_monitoring_repeat/work_study_monitoring_group2/day7_date_label-label')" />
						</trigger>
						<group vellum:ref="#form/work_study_monitoring_repeat/work_study_monitoring_group2/details_day_work_study_group" ref="/data/work_study_monitoring_repeat/work_study_monitoring_group2/details_day_work_study_group" appearance="field-list">
							<label ref="jr:itext('work_study_monitoring_repeat/work_study_monitoring_group2/details_day_work_study_group-label')" />
							<input vellum:ref="#form/work_study_monitoring_repeat/work_study_monitoring_group2/details_day_work_study_group/sometimes_visit_work_monitoring" ref="/data/work_study_monitoring_repeat/work_study_monitoring_group2/details_day_work_study_group/sometimes_visit_work_monitoring">
								<label ref="jr:itext('/data/earc7_group/interview_daily_repeat/work_study_monitoring_repeat/work_study_monitoring_group/sometimes_visit_work_monitoring:label')" />
							</input>
							<select vellum:ref="#form/work_study_monitoring_repeat/work_study_monitoring_group2/details_day_work_study_group/hour_work_monitoring" ref="/data/work_study_monitoring_repeat/work_study_monitoring_group2/details_day_work_study_group/hour_work_monitoring">
								<label ref="jr:itext('/data/earc7_group/interview_daily_repeat/work_study_monitoring_repeat/work_study_monitoring_group/hour_work_monitoring:label')" />
								<item>
									<label ref="jr:itext('/data/earc7_group/interview_daily_repeat/work_study_monitoring_repeat/work_study_monitoring_group/hour_work_monitoring/morning:label')" />
									<value>morning</value>
								</item>
								<item>
									<label ref="jr:itext('/data/earc7_group/interview_daily_repeat/work_study_monitoring_repeat/work_study_monitoring_group/hour_work_monitoring/afternoon:label')" />
									<value>afternoon</value>
								</item>
								<item>
									<label ref="jr:itext('/data/earc7_group/interview_daily_repeat/work_study_monitoring_repeat/work_study_monitoring_group/hour_work_monitoring/night:label')" />
									<value>night</value>
								</item>
							</select>
							<select1 vellum:ref="#form/work_study_monitoring_repeat/work_study_monitoring_group2/details_day_work_study_group/be_time_work_monitoring" ref="/data/work_study_monitoring_repeat/work_study_monitoring_group2/details_day_work_study_group/be_time_work_monitoring" appearance="minimal">
								<label ref="jr:itext('/data/earc7_group/interview_daily_repeat/work_study_monitoring_repeat/work_study_monitoring_group/be_time_work_monitoring:label')" />
								<item>
									<label ref="jr:itext('/data/earc7_group/interview_daily_repeat/work_study_monitoring_repeat/work_study_monitoring_group/be_time_work_monitoring/minutes_15_30:label')" />
									<value>minutes_15_30</value>
								</item>
								<item>
									<label ref="jr:itext('/data/earc7_group/interview_daily_repeat/work_study_monitoring_repeat/work_study_monitoring_group/be_time_work_monitoring/minutes_30_60:label')" />
									<value>minutes_30_60</value>
								</item>
								<item>
									<label ref="jr:itext('/data/earc7_group/interview_daily_repeat/work_study_monitoring_repeat/work_study_monitoring_group/be_time_work_monitoring/hours_1_2:label')" />
									<value>hours_1_2</value>
								</item>
								<item>
									<label ref="jr:itext('/data/earc7_group/interview_daily_repeat/work_study_monitoring_repeat/work_study_monitoring_group/be_time_work_monitoring/hours_2_4:label')" />
									<value>hours_2_4</value>
								</item>
								<item>
									<label ref="jr:itext('/data/earc7_group/interview_daily_repeat/work_study_monitoring_repeat/work_study_monitoring_group/be_time_work_monitoring/hours_4_6:label')" />
									<value>hours_4_6</value>
								</item>
								<item>
									<label ref="jr:itext('/data/earc7_group/interview_daily_repeat/work_study_monitoring_repeat/work_study_monitoring_group/be_time_work_monitoring/hours_6_8:label')" />
									<value>hours_6_8</value>
								</item>
								<item>
									<label ref="jr:itext('/data/earc7_group/interview_daily_repeat/work_study_monitoring_repeat/work_study_monitoring_group/be_time_work_monitoring/more_8hours:label')" />
									<value>more_8hours</value>
								</item>
							</select1>
							<input vellum:ref="#form/work_study_monitoring_repeat/work_study_monitoring_group2/details_day_work_study_group/revisited_work_study" ref="/data/work_study_monitoring_repeat/work_study_monitoring_group2/details_day_work_study_group/revisited_work_study">
								<label ref="jr:itext('work_study_monitoring_repeat/work_study_monitoring_group2/details_day_work_study_group/revisited_work_study-label')" />
							</input>
						</group>
					</repeat>
				</group>
				<input vellum:ref="#form/work_study_monitoring_repeat/other_work_study_monitoring" ref="/data/work_study_monitoring_repeat/other_work_study_monitoring">
					<label ref="jr:itext('/data/earc7_group/interview_daily_repeat/work_study_monitoring_repeat/other_work_study_monitoring:label')" />
				</input>
			</repeat>
		</group>
		<input vellum:ref="#form/visit_house_monitoring_note" ref="/data/visit_house_monitoring_note">
			<label ref="jr:itext('/data/earc7_group/interview_daily_repeat/visit_house_monitoring_note:label')" />
		</input>
		<group ref="/data/earc7_group/interview_daily_repeat/visit_house_monitoring_repeat">
			<label ref="jr:itext('/data/earc7_group/interview_daily_repeat/visit_house_monitoring_repeat:label')" />
			<repeat vellum:nodeset="#form/visit_house_monitoring_repeat" nodeset="/data/visit_house_monitoring_repeat">
				<group vellum:ref="#form/visit_house_monitoring_repeat/group_house_monitoring1" ref="/data/visit_house_monitoring_repeat/group_house_monitoring1">
					<label ref="jr:itext('/data/earc7_group/interview_daily_repeat/visit_house_monitoring_repeat/group_house_monitoring1:label')" />
					<select1 vellum:ref="#form/visit_house_monitoring_repeat/group_house_monitoring1/house_visited_before" ref="/data/visit_house_monitoring_repeat/group_house_monitoring1/house_visited_before" appearance="quick">
						<label ref="jr:itext('/data/earc7_group/interview_daily_repeat/visit_house_monitoring_repeat/group_house_monitoring1/house_visited_before:label')" />
						<item>
							<label ref="jr:itext('/data/earc7_group/interview_daily_repeat/visit_house_monitoring_repeat/group_house_monitoring1/house_visited_before/no:label')" />
							<value>no</value>
						</item>
						<item>
							<label ref="jr:itext('/data/earc7_group/interview_daily_repeat/visit_house_monitoring_repeat/group_house_monitoring1/house_visited_before/yes:label')" />
							<value>yes</value>
						</item>
					</select1>
				</group>
				<group vellum:ref="#form/visit_house_monitoring_repeat/group_house_monitoring2" ref="/data/visit_house_monitoring_repeat/group_house_monitoring2" appearance="field-list">
					<label ref="jr:itext('/data/earc7_group/interview_daily_repeat/visit_house_monitoring_repeat/group_house_monitoring2:label')" />
					<input vellum:ref="#form/visit_house_monitoring_repeat/group_house_monitoring2/house_number_retrospective_initial" ref="/data/visit_house_monitoring_repeat/group_house_monitoring2/house_number_retrospective_initial">
						<label ref="jr:itext('/data/earc7_group/interview_daily_repeat/visit_house_monitoring_repeat/group_house_monitoring2/house_number_retrospective_initial:label')" />
					</input>
					<input vellum:ref="#form/visit_house_monitoring_repeat/group_house_monitoring2/code_instead_visit_monitoring" ref="/data/visit_house_monitoring_repeat/group_house_monitoring2/code_instead_visit_monitoring">
						<label ref="jr:itext('/data/earc7_group/interview_daily_repeat/visit_house_monitoring_repeat/group_house_monitoring2/code_instead_visit_monitoring:label')" />
					</input>
					<select1 vellum:ref="#form/visit_house_monitoring_repeat/group_house_monitoring2/visited_house_monitoring" ref="/data/visit_house_monitoring_repeat/group_house_monitoring2/visited_house_monitoring" appearance="minimal">
						<label ref="jr:itext('/data/earc7_group/interview_daily_repeat/visit_house_monitoring_repeat/group_house_monitoring2/visited_house_monitoring:label')" />
						<item>
							<label ref="jr:itext('/data/earc7_group/interview_daily_repeat/visit_house_monitoring_repeat/group_house_monitoring2/visited_house_monitoring/house_grandparents:label')" />
							<value>house_grandparents</value>
						</item>
						<item>
							<label ref="jr:itext('/data/earc7_group/interview_daily_repeat/visit_house_monitoring_repeat/group_house_monitoring2/visited_house_monitoring/parents_house:label')" />
							<value>parents_house</value>
						</item>
						<item>
							<label ref="jr:itext('/data/earc7_group/interview_daily_repeat/visit_house_monitoring_repeat/group_house_monitoring2/visited_house_monitoring/house_brother:label')" />
							<value>house_brother</value>
						</item>
						<item>
							<label ref="jr:itext('/data/earc7_group/interview_daily_repeat/visit_house_monitoring_repeat/group_house_monitoring2/visited_house_monitoring/house_child:label')" />
							<value>house_child</value>
						</item>
						<item>
							<label ref="jr:itext('/data/earc7_group/interview_daily_repeat/visit_house_monitoring_repeat/group_house_monitoring2/visited_house_monitoring/house_uncle:label')" />
							<value>house_uncle</value>
						</item>
						<item>
							<label ref="jr:itext('/data/earc7_group/interview_daily_repeat/visit_house_monitoring_repeat/group_house_monitoring2/visited_house_monitoring/house_cousin:label')" />
							<value>house_cousin</value>
						</item>
						<item>
							<label ref="jr:itext('/data/earc7_group/interview_daily_repeat/visit_house_monitoring_repeat/group_house_monitoring2/visited_house_monitoring/house_nephew:label')" />
							<value>house_nephew</value>
						</item>
						<item>
							<label ref="jr:itext('/data/earc7_group/interview_daily_repeat/visit_house_monitoring_repeat/group_house_monitoring2/visited_house_monitoring/house_of_love:label')" />
							<value>house_of_love</value>
						</item>
						<item>
							<label ref="jr:itext('/data/earc7_group/interview_daily_repeat/visit_house_monitoring_repeat/group_house_monitoring2/visited_house_monitoring/house_friend:label')" />
							<value>house_friend</value>
						</item>
						<item>
							<label ref="jr:itext('/data/earc7_group/interview_daily_repeat/visit_house_monitoring_repeat/group_house_monitoring2/visited_house_monitoring/House_law:label')" />
							<value>house_father_in_law</value>
						</item>
						<item>
							<label ref="jr:itext('visit_house_monitoring_repeat/group_house_monitoring2/visited_house_monitoring-house_brother_in_law-label')" />
							<value>house_brother_in_law</value>
						</item>
						<item>
							<label ref="jr:itext('/data/earc7_group/interview_daily_repeat/visit_house_monitoring_repeat/group_house_monitoring2/visited_house_monitoring/Someone_else_home:label')" />
							<value>Someone_else_home</value>
						</item>
					</select1>
					<input vellum:ref="#form/visit_house_monitoring_repeat/group_house_monitoring2/name_person_visited_monitoring" ref="/data/visit_house_monitoring_repeat/group_house_monitoring2/name_person_visited_monitoring">
						<label ref="jr:itext('/data/earc7_group/interview_daily_repeat/visit_house_monitoring_repeat/group_house_monitoring2/name_person_visited_monitoring:label')" />
					</input>
					<input vellum:ref="#form/visit_house_monitoring_repeat/group_house_monitoring2/house_address_street_monitoring" ref="/data/visit_house_monitoring_repeat/group_house_monitoring2/house_address_street_monitoring">
						<label ref="jr:itext('/data/earc7_group/interview_daily_repeat/visit_house_monitoring_repeat/group_house_monitoring2/house_address_street_monitoring:label')" />
					</input>
					<input vellum:ref="#form/visit_house_monitoring_repeat/group_house_monitoring2/house_address_number_monitoring" ref="/data/visit_house_monitoring_repeat/group_house_monitoring2/house_address_number_monitoring">
						<label ref="jr:itext('/data/earc7_group/interview_daily_repeat/visit_house_monitoring_repeat/group_house_monitoring2/house_address_number_monitoring:label')" />
					</input>
					<input vellum:ref="#form/visit_house_monitoring_repeat/group_house_monitoring2/reference_house_monitoring" ref="/data/visit_house_monitoring_repeat/group_house_monitoring2/reference_house_monitoring">
						<label ref="jr:itext('/data/earc7_group/interview_daily_repeat/visit_house_monitoring_repeat/group_house_monitoring2/reference_house_monitoring:label')" />
					</input>
					<select1 vellum:ref="#form/visit_house_monitoring_repeat/group_house_monitoring2/house_address_district_monitoring" ref="/data/visit_house_monitoring_repeat/group_house_monitoring2/house_address_district_monitoring" appearance="minimal">
						<label ref="jr:itext('/data/earc7_group/interview_daily_repeat/visit_house_monitoring_repeat/group_house_monitoring2/house_address_district_monitoring:label')" />
						<item>
							<label ref="jr:itext('/data/earc7_group/interview_daily_repeat/visit_house_monitoring_repeat/group_house_monitoring2/house_address_district_monitoring/belen_district:label')" />
							<value>belen_district</value>
						</item>
						<item>
							<label ref="jr:itext('/data/earc7_group/interview_daily_repeat/visit_house_monitoring_repeat/group_house_monitoring2/house_address_district_monitoring/iquitos_district:label')" />
							<value>iquitos_district</value>
						</item>
						<item>
							<label ref="jr:itext('/data/earc7_group/interview_daily_repeat/visit_house_monitoring_repeat/group_house_monitoring2/house_address_district_monitoring/punchana_district:label')" />
							<value>punchana_district</value>
						</item>
						<item>
							<label ref="jr:itext('/data/earc7_group/interview_daily_repeat/visit_house_monitoring_repeat/group_house_monitoring2/house_address_district_monitoring/san_juan_district:label')" />
							<value>san_juan_district</value>
						</item>
					</select1>
					<select1 vellum:ref="#form/visit_house_monitoring_repeat/group_house_monitoring2/frequency_house_monitoring" ref="/data/visit_house_monitoring_repeat/group_house_monitoring2/frequency_house_monitoring" appearance="quick">
						<label ref="jr:itext('/data/earc7_group/interview_daily_repeat/visit_house_monitoring_repeat/group_house_monitoring2/frequency_house_monitoring:label')" />
						<item>
							<label ref="jr:itext('/data/earc7_group/interview_daily_repeat/visit_house_monitoring_repeat/group_house_monitoring2/frequency_house_monitoring/no:label')" />
							<value>no</value>
						</item>
						<item>
							<label ref="jr:itext('/data/earc7_group/interview_daily_repeat/visit_house_monitoring_repeat/group_house_monitoring2/frequency_house_monitoring/yes:label')" />
							<value>yes</value>
						</item>
					</select1>
				</group>
				<input vellum:ref="#form/visit_house_monitoring_repeat/group_house_monitoring3_note" ref="/data/visit_house_monitoring_repeat/group_house_monitoring3_note">
					<label ref="jr:itext('/data/earc7_group/interview_daily_repeat/visit_house_monitoring_repeat/group_house_monitoring3_note:label')" />
				</input>
				<group ref="/data/earc7_group/interview_daily_repeat/visit_house_monitoring_repeat/group_house_monitoring3_repeat">
					<label ref="jr:itext('/data/earc7_group/interview_daily_repeat/visit_house_monitoring_repeat/group_house_monitoring3_repeat:label')" />
					<repeat vellum:nodeset="#form/visit_house_monitoring_repeat/group_house_monitoring3_repeat" nodeset="/data/visit_house_monitoring_repeat/group_house_monitoring3_repeat">
						<group vellum:ref="#form/visit_house_monitoring_repeat/group_house_monitoring3_repeat/group_house_monitoring3" ref="/data/visit_house_monitoring_repeat/group_house_monitoring3_repeat/group_house_monitoring3" appearance="field-list">
							<label ref="jr:itext('/data/earc7_group/interview_daily_repeat/visit_house_monitoring_repeat/group_house_monitoring3_repeat/group_house_monitoring3:label')" />
							<select1 vellum:ref="#form/visit_house_monitoring_repeat/group_house_monitoring3_repeat/group_house_monitoring3/visit_day_house" ref="/data/visit_house_monitoring_repeat/group_house_monitoring3_repeat/group_house_monitoring3/visit_day_house">
								<label ref="jr:itext('visit_house_monitoring_repeat/group_house_monitoring3_repeat/group_house_monitoring3/visit_day_house-label')" />
								<item>
									<label ref="jr:itext('/data/earc7_group/interview_daily_repeat/visit_house_monitoring_repeat/group_house_monitoring3_repeat/group_house_monitoring3/visit_day_house/day_0:label')" />
									<value>day_0</value>
								</item>
								<item>
									<label ref="jr:itext('/data/earc7_group/interview_daily_repeat/visit_house_monitoring_repeat/group_house_monitoring3_repeat/group_house_monitoring3/visit_day_house/day_1:label')" />
									<value>day_1</value>
								</item>
								<item>
									<label ref="jr:itext('/data/earc7_group/interview_daily_repeat/visit_house_monitoring_repeat/group_house_monitoring3_repeat/group_house_monitoring3/visit_day_house/day_2:label')" />
									<value>day_2</value>
								</item>
								<item>
									<label ref="jr:itext('/data/earc7_group/interview_daily_repeat/visit_house_monitoring_repeat/group_house_monitoring3_repeat/group_house_monitoring3/visit_day_house/day_3:label')" />
									<value>day_3</value>
								</item>
								<item>
									<label ref="jr:itext('/data/earc7_group/interview_daily_repeat/visit_house_monitoring_repeat/group_house_monitoring3_repeat/group_house_monitoring3/visit_day_house/day_4:label')" />
									<value>day_4</value>
								</item>
								<item>
									<label ref="jr:itext('/data/earc7_group/interview_daily_repeat/visit_house_monitoring_repeat/group_house_monitoring3_repeat/group_house_monitoring3/visit_day_house/day_5:label')" />
									<value>day_5</value>
								</item>
								<item>
									<label ref="jr:itext('/data/earc7_group/interview_daily_repeat/visit_house_monitoring_repeat/group_house_monitoring3_repeat/group_house_monitoring3/visit_day_house/day_6:label')" />
									<value>day_6</value>
								</item>
								<item>
									<label ref="jr:itext('/data/earc7_group/interview_daily_repeat/visit_house_monitoring_repeat/group_house_monitoring3_repeat/group_house_monitoring3/visit_day_house/day_7:label')" />
									<value>day_7</value>
								</item>
							</select1>
						</group>
						<trigger vellum:ref="#form/visit_house_monitoring_repeat/group_house_monitoring3_repeat/day0_date_label" ref="/data/visit_house_monitoring_repeat/group_house_monitoring3_repeat/day0_date_label" appearance="minimal">
							<label ref="jr:itext('visit_house_monitoring_repeat/group_house_monitoring3_repeat/day0_date_label-label')" />
						</trigger>
						<trigger vellum:ref="#form/visit_house_monitoring_repeat/group_house_monitoring3_repeat/day1_date_label" ref="/data/visit_house_monitoring_repeat/group_house_monitoring3_repeat/day1_date_label" appearance="minimal">
							<label ref="jr:itext('visit_house_monitoring_repeat/group_house_monitoring3_repeat/day1_date_label-label')" />
						</trigger>
						<trigger vellum:ref="#form/visit_house_monitoring_repeat/group_house_monitoring3_repeat/day2_date_label" ref="/data/visit_house_monitoring_repeat/group_house_monitoring3_repeat/day2_date_label" appearance="minimal">
							<label ref="jr:itext('visit_house_monitoring_repeat/group_house_monitoring3_repeat/day2_date_label-label')" />
						</trigger>
						<trigger vellum:ref="#form/visit_house_monitoring_repeat/group_house_monitoring3_repeat/day3_date_label" ref="/data/visit_house_monitoring_repeat/group_house_monitoring3_repeat/day3_date_label" appearance="minimal">
							<label ref="jr:itext('visit_house_monitoring_repeat/group_house_monitoring3_repeat/day3_date_label-label')" />
						</trigger>
						<trigger vellum:ref="#form/visit_house_monitoring_repeat/group_house_monitoring3_repeat/day4_date_label" ref="/data/visit_house_monitoring_repeat/group_house_monitoring3_repeat/day4_date_label" appearance="minimal">
							<label ref="jr:itext('visit_house_monitoring_repeat/group_house_monitoring3_repeat/day4_date_label-label')" />
						</trigger>
						<trigger vellum:ref="#form/visit_house_monitoring_repeat/group_house_monitoring3_repeat/day5_date_label" ref="/data/visit_house_monitoring_repeat/group_house_monitoring3_repeat/day5_date_label" appearance="minimal">
							<label ref="jr:itext('visit_house_monitoring_repeat/group_house_monitoring3_repeat/day5_date_label-label')" />
						</trigger>
						<trigger vellum:ref="#form/visit_house_monitoring_repeat/group_house_monitoring3_repeat/day6_date_label" ref="/data/visit_house_monitoring_repeat/group_house_monitoring3_repeat/day6_date_label" appearance="minimal">
							<label ref="jr:itext('visit_house_monitoring_repeat/group_house_monitoring3_repeat/day6_date_label-label')" />
						</trigger>
						<trigger vellum:ref="#form/visit_house_monitoring_repeat/group_house_monitoring3_repeat/day7_date_label" ref="/data/visit_house_monitoring_repeat/group_house_monitoring3_repeat/day7_date_label" appearance="minimal">
							<label ref="jr:itext('visit_house_monitoring_repeat/group_house_monitoring3_repeat/day7_date_label-label')" />
						</trigger>
						<group vellum:ref="#form/visit_house_monitoring_repeat/group_house_monitoring3_repeat/details_group_house_monitoring3" ref="/data/visit_house_monitoring_repeat/group_house_monitoring3_repeat/details_group_house_monitoring3" appearance="field-list">
							<label ref="jr:itext('/data/earc7_group/interview_daily_repeat/visit_house_monitoring_repeat/group_house_monitoring3_repeat/group_house_monitoring3:label')" />
							<input vellum:ref="#form/visit_house_monitoring_repeat/group_house_monitoring3_repeat/details_group_house_monitoring3/Sometimes_visit_house_monitoring" ref="/data/visit_house_monitoring_repeat/group_house_monitoring3_repeat/details_group_house_monitoring3/Sometimes_visit_house_monitoring">
								<label ref="jr:itext('/data/earc7_group/interview_daily_repeat/visit_house_monitoring_repeat/group_house_monitoring3_repeat/group_house_monitoring3/Sometimes_visit_house_monitoring:label')" />
							</input>
							<select1 vellum:ref="#form/visit_house_monitoring_repeat/group_house_monitoring3_repeat/details_group_house_monitoring3/be_time_house_monitoring" ref="/data/visit_house_monitoring_repeat/group_house_monitoring3_repeat/details_group_house_monitoring3/be_time_house_monitoring" appearance="minimal">
								<label ref="jr:itext('/data/earc7_group/interview_daily_repeat/visit_house_monitoring_repeat/group_house_monitoring3_repeat/group_house_monitoring3/be_time_house_monitoring:label')" />
								<item>
									<label ref="jr:itext('/data/earc7_group/interview_daily_repeat/visit_house_monitoring_repeat/group_house_monitoring3_repeat/group_house_monitoring3/be_time_house_monitoring/minutes_15_30:label')" />
									<value>minutes_15_30</value>
								</item>
								<item>
									<label ref="jr:itext('/data/earc7_group/interview_daily_repeat/visit_house_monitoring_repeat/group_house_monitoring3_repeat/group_house_monitoring3/be_time_house_monitoring/minutes_30_60:label')" />
									<value>minutes_30_60</value>
								</item>
								<item>
									<label ref="jr:itext('/data/earc7_group/interview_daily_repeat/visit_house_monitoring_repeat/group_house_monitoring3_repeat/group_house_monitoring3/be_time_house_monitoring/hours_1_2:label')" />
									<value>hours_1_2</value>
								</item>
								<item>
									<label ref="jr:itext('/data/earc7_group/interview_daily_repeat/visit_house_monitoring_repeat/group_house_monitoring3_repeat/group_house_monitoring3/be_time_house_monitoring/hours_2_4:label')" />
									<value>hours_2_4</value>
								</item>
								<item>
									<label ref="jr:itext('/data/earc7_group/interview_daily_repeat/visit_house_monitoring_repeat/group_house_monitoring3_repeat/group_house_monitoring3/be_time_house_monitoring/hours_4_6:label')" />
									<value>hours_4_6</value>
								</item>
								<item>
									<label ref="jr:itext('/data/earc7_group/interview_daily_repeat/visit_house_monitoring_repeat/group_house_monitoring3_repeat/group_house_monitoring3/be_time_house_monitoring/hours_6_8:label')" />
									<value>hours_6_8</value>
								</item>
								<item>
									<label ref="jr:itext('/data/earc7_group/interview_daily_repeat/visit_house_monitoring_repeat/group_house_monitoring3_repeat/group_house_monitoring3/be_time_house_monitoring/more_8hours:label')" />
									<value>more_8hours</value>
								</item>
							</select1>
							<select vellum:ref="#form/visit_house_monitoring_repeat/group_house_monitoring3_repeat/details_group_house_monitoring3/hour_house_monitoring" ref="/data/visit_house_monitoring_repeat/group_house_monitoring3_repeat/details_group_house_monitoring3/hour_house_monitoring">
								<label ref="jr:itext('/data/earc7_group/interview_daily_repeat/visit_house_monitoring_repeat/group_house_monitoring3_repeat/group_house_monitoring3/hour_house_monitoring:label')" />
								<item>
									<label ref="jr:itext('/data/earc7_group/interview_daily_repeat/visit_house_monitoring_repeat/group_house_monitoring3_repeat/group_house_monitoring3/hour_house_monitoring/morning:label')" />
									<value>morning</value>
								</item>
								<item>
									<label ref="jr:itext('/data/earc7_group/interview_daily_repeat/visit_house_monitoring_repeat/group_house_monitoring3_repeat/group_house_monitoring3/hour_house_monitoring/afternoon:label')" />
									<value>afternoon</value>
								</item>
								<item>
									<label ref="jr:itext('/data/earc7_group/interview_daily_repeat/visit_house_monitoring_repeat/group_house_monitoring3_repeat/group_house_monitoring3/hour_house_monitoring/night:label')" />
									<value>night</value>
								</item>
							</select>
							<select vellum:ref="#form/visit_house_monitoring_repeat/group_house_monitoring3_repeat/details_group_house_monitoring3/reason_visit_this_house" ref="/data/visit_house_monitoring_repeat/group_house_monitoring3_repeat/details_group_house_monitoring3/reason_visit_this_house">
								<label ref="jr:itext('/data/earc7_group/interview_daily_repeat/visit_house_monitoring_repeat/group_house_monitoring3_repeat/group_house_monitoring3/reason_visit_this_house:label')" />
								<item>
									<label ref="jr:itext('/data/earc7_group/interview_daily_repeat/visit_house_monitoring_repeat/group_house_monitoring3_repeat/group_house_monitoring3/reason_visit_this_house/for_information:label')" />
									<value>for_information</value>
								</item>
								<item>
									<label ref="jr:itext('/data/earc7_group/interview_daily_repeat/visit_house_monitoring_repeat/group_house_monitoring3_repeat/group_house_monitoring3/reason_visit_this_house/resources_Logistics:label')" />
									<value>resources_Logistics</value>
								</item>
								<item>
									<label ref="jr:itext('/data/earc7_group/interview_daily_repeat/visit_house_monitoring_repeat/group_house_monitoring3_repeat/group_house_monitoring3/reason_visit_this_house/emotional:label')" />
									<value>emotional</value>
								</item>
								<item>
									<label ref="jr:itext('/data/earc7_group/interview_daily_repeat/visit_house_monitoring_repeat/group_house_monitoring3_repeat/group_house_monitoring3/reason_visit_this_house/unrelated_to_disease:label')" />
									<value>unrelated_to_disease</value>
								</item>
								<item>
									<label ref="jr:itext('/data/earc7_group/interview_daily_repeat/visit_house_monitoring_repeat/group_house_monitoring3_repeat/group_house_monitoring3/reason_visit_this_house/another_reason_to_visit:label')" />
									<value>another_reason_to_visit</value>
								</item>
							</select>
							<input vellum:ref="#form/visit_house_monitoring_repeat/group_house_monitoring3_repeat/details_group_house_monitoring3/revisited_house" ref="/data/visit_house_monitoring_repeat/group_house_monitoring3_repeat/details_group_house_monitoring3/revisited_house">
								<label ref="jr:itext('/data/earc7_group/interview_daily_repeat/visit_house_monitoring_repeat/group_house_monitoring3_repeat/revisited_house:label')" />
							</input>
						</group>
					</repeat>
				</group>
				<select1 vellum:ref="#form/visit_house_monitoring_repeat/change_time_visit" ref="/data/visit_house_monitoring_repeat/change_time_visit" appearance="quick">
					<label ref="jr:itext('/data/earc7_group/interview_daily_repeat/visit_house_monitoring_repeat/change_time_visit:label')" />
					<item>
						<label ref="jr:itext('/data/earc7_group/interview_daily_repeat/visit_house_monitoring_repeat/change_time_visit/no:label')" />
						<value>no</value>
					</item>
					<item>
						<label ref="jr:itext('/data/earc7_group/interview_daily_repeat/visit_house_monitoring_repeat/change_time_visit/yes:label')" />
						<value>yes</value>
					</item>
					<item>
						<label ref="jr:itext('/data/earc7_group/interview_daily_repeat/visit_house_monitoring_repeat/change_time_visit/i_do_not_remember:label')" />
						<value>i_do_not_remember</value>
					</item>
				</select1>
				<group vellum:ref="#form/visit_house_monitoring_repeat/changed_time_visiting_house" ref="/data/visit_house_monitoring_repeat/changed_time_visiting_house" appearance="field-list">
					<label ref="jr:itext('/data/earc7_group/interview_daily_repeat/visit_house_monitoring_repeat/changed_time_visiting_house:label')" />
					<select1 vellum:ref="#form/visit_house_monitoring_repeat/changed_time_visiting_house/reason_change" ref="/data/visit_house_monitoring_repeat/changed_time_visiting_house/reason_change">
						<label ref="jr:itext('/data/earc7_group/interview_daily_repeat/visit_house_monitoring_repeat/changed_time_visiting_house/reason_change:label')" />
						<item>
							<label ref="jr:itext('/data/earc7_group/interview_daily_repeat/visit_house_monitoring_repeat/changed_time_visiting_house/reason_change/disease:label')" />
							<value>disease</value>
						</item>
						<item>
							<label ref="jr:itext('/data/earc7_group/interview_daily_repeat/visit_house_monitoring_repeat/changed_time_visiting_house/reason_change/another_reason_for_change_visit:label')" />
							<value>another_reason_for_change_visit</value>
						</item>
					</select1>
					<input vellum:ref="#form/visit_house_monitoring_repeat/changed_time_visiting_house/reason_change_other" ref="/data/visit_house_monitoring_repeat/changed_time_visiting_house/reason_change_other">
						<label ref="jr:itext('/data/earc7_group/interview_daily_repeat/visit_house_monitoring_repeat/changed_time_visiting_house/reason_change_other:label')" />
					</input>
					<select1 vellum:ref="#form/visit_house_monitoring_repeat/changed_time_visiting_house/home_sick_accessed_daily" ref="/data/visit_house_monitoring_repeat/changed_time_visiting_house/home_sick_accessed_daily">
						<label ref="jr:itext('/data/earc7_group/interview_daily_repeat/visit_house_monitoring_repeat/changed_time_visiting_house/home_sick_accessed_daily:label')" />
						<item>
							<label ref="jr:itext('/data/earc7_group/interview_daily_repeat/visit_house_monitoring_repeat/changed_time_visiting_house/home_sick_accessed_daily/no:label')" />
							<value>no</value>
						</item>
						<item>
							<label ref="jr:itext('/data/earc7_group/interview_daily_repeat/visit_house_monitoring_repeat/changed_time_visiting_house/home_sick_accessed_daily/yes:label')" />
							<value>yes</value>
						</item>
						<item>
							<label ref="jr:itext('/data/earc7_group/interview_daily_repeat/visit_house_monitoring_repeat/changed_time_visiting_house/home_sick_accessed_daily/no_known:label')" />
							<value>no_known</value>
						</item>
					</select1>
					<select1 vellum:ref="#form/visit_house_monitoring_repeat/changed_time_visiting_house/sketch_house_monitoring" ref="/data/visit_house_monitoring_repeat/changed_time_visiting_house/sketch_house_monitoring" appearance="quick">
						<label ref="jr:itext('/data/earc7_group/interview_daily_repeat/visit_house_monitoring_repeat/changed_time_visiting_house/sketch_house_monitoring:label')" />
						<item>
							<label ref="jr:itext('/data/earc7_group/interview_daily_repeat/visit_house_monitoring_repeat/changed_time_visiting_house/sketch_house_monitoring/no:label')" />
							<value>no</value>
						</item>
						<item>
							<label ref="jr:itext('/data/earc7_group/interview_daily_repeat/visit_house_monitoring_repeat/changed_time_visiting_house/sketch_house_monitoring/yes:label')" />
							<value>yes</value>
						</item>
					</select1>
				</group>
				<upload mediatype="image/*" vellum:ref="#form/visit_house_monitoring_repeat/drawing_sketch_monitoring" ref="/data/visit_house_monitoring_repeat/drawing_sketch_monitoring" appearance="annotate">
					<label ref="jr:itext('/data/earc7_group/interview_daily_repeat/visit_house_monitoring_repeat/drawing_sketch_monitoring:label')" />
				</upload>
				<input vellum:ref="#form/visit_house_monitoring_repeat/visit_other_house_daily" ref="/data/visit_house_monitoring_repeat/visit_other_house_daily">
					<label ref="jr:itext('/data/earc7_group/interview_daily_repeat/visit_house_monitoring_repeat/visit_other_house_daily:label')" />
				</input>
			</repeat>
		</group>
		<input vellum:ref="#form/visitors_recieved" ref="/data/visitors_recieved">
			<label ref="jr:itext('/data/earc7_group/interview_daily_repeat/visit_people_visiting_me_daily_note:label')" />
		</input>
		<group ref="/data/earc7_group/interview_daily_repeat/visit_people_visiting_me_daily_repeat">
			<label ref="jr:itext('/data/earc7_group/interview_daily_repeat/visit_people_visiting_me_daily_repeat:label')" />
			<repeat vellum:nodeset="#form/visit_people_visiting_me_daily_repeat" nodeset="/data/visit_people_visiting_me_daily_repeat">
				<group vellum:ref="#form/visit_people_visiting_me_daily_repeat/group_visited_me_monitoring" ref="/data/visit_people_visiting_me_daily_repeat/group_visited_me_monitoring" appearance="field-list">
					<label ref="jr:itext('/data/earc7_group/interview_daily_repeat/visit_people_visiting_me_daily_repeat/group_visited_me_monitoring:label')" />
					<input vellum:ref="#form/visit_people_visiting_me_daily_repeat/group_visited_me_monitoring/visitor_name_daily" ref="/data/visit_people_visiting_me_daily_repeat/group_visited_me_monitoring/visitor_name_daily">
						<label ref="jr:itext('/data/earc7_group/interview_daily_repeat/visit_people_visiting_me_daily_repeat/group_visited_me_monitoring/visitor_name_daily:label')" />
					</input>
					<select1 vellum:ref="#form/visit_people_visiting_me_daily_repeat/group_visited_me_monitoring/relationship_daily" ref="/data/visit_people_visiting_me_daily_repeat/group_visited_me_monitoring/relationship_daily" appearance="quick">
						<label ref="jr:itext('/data/earc7_group/interview_daily_repeat/visit_people_visiting_me_daily_repeat/group_visited_me_monitoring/relationship_daily:label')" />
						<item>
							<label ref="jr:itext('/data/earc7_group/interview_daily_repeat/visit_people_visiting_me_daily_repeat/group_visited_me_monitoring/relationship_daily/family:label')" />
							<value>family</value>
						</item>
						<item>
							<label ref="jr:itext('/data/earc7_group/interview_daily_repeat/visit_people_visiting_me_daily_repeat/group_visited_me_monitoring/relationship_daily/friend:label')" />
							<value>friend</value>
						</item>
						<item>
							<label ref="jr:itext('/data/earc7_group/interview_daily_repeat/visit_people_visiting_me_daily_repeat/group_visited_me_monitoring/relationship_daily/neighbor:label')" />
							<value>neighbor</value>
						</item>
						<item>
							<label ref="jr:itext('/data/earc7_group/interview_daily_repeat/visit_people_visiting_me_daily_repeat/group_visited_me_monitoring/relationship_daily/another_relationship:label')" />
							<value>another_relationship</value>
						</item>
					</select1>
				</group>
				<input vellum:ref="#form/visit_people_visiting_me_daily_repeat/days_people_visiting_me_daily_note" ref="/data/visit_people_visiting_me_daily_repeat/days_people_visiting_me_daily_note">
					<label ref="jr:itext('/data/earc7_group/interview_daily_repeat/visit_people_visiting_me_daily_note:label')" />
				</input>
				<group ref="/data/earc7_group/interview_daily_repeat/visit_people_visiting_me_daily_repeat/group_visited_daily_repeat">
					<label ref="jr:itext('/data/earc7_group/interview_daily_repeat/visit_people_visiting_me_daily_repeat/group_visited_daily_repeat:label')" />
					<repeat vellum:nodeset="#form/visit_people_visiting_me_daily_repeat/group_visited_daily_repeat" nodeset="/data/visit_people_visiting_me_daily_repeat/group_visited_daily_repeat">
						<group vellum:ref="#form/visit_people_visiting_me_daily_repeat/group_visited_daily_repeat/group_visited_me_daily" ref="/data/visit_people_visiting_me_daily_repeat/group_visited_daily_repeat/group_visited_me_daily" appearance="field-list">
							<label ref="jr:itext('/data/earc7_group/interview_daily_repeat/visit_people_visiting_me_daily_repeat/group_visited_daily_repeat/group_visited_me_daily:label')" />
							<select1 vellum:ref="#form/visit_people_visiting_me_daily_repeat/group_visited_daily_repeat/group_visited_me_daily/day_visited_daily" ref="/data/visit_people_visiting_me_daily_repeat/group_visited_daily_repeat/group_visited_me_daily/day_visited_daily">
								<label ref="jr:itext('/data/earc7_group/interview_daily_repeat/visit_people_visiting_me_daily_repeat/group_visited_daily_repeat/group_visited_me_daily/day_visited_daily:label')" />
								<item>
									<label ref="jr:itext('/data/earc7_group/interview_daily_repeat/visit_house_monitoring_repeat/group_house_monitoring3_repeat/group_house_monitoring3/visit_day_house/day_0:label')" />
									<value>day_0</value>
								</item>
								<item>
									<label ref="jr:itext('/data/earc7_group/interview_daily_repeat/visit_house_monitoring_repeat/group_house_monitoring3_repeat/group_house_monitoring3/visit_day_house/day_1:label')" />
									<value>day_1</value>
								</item>
								<item>
									<label ref="jr:itext('/data/earc7_group/interview_daily_repeat/visit_house_monitoring_repeat/group_house_monitoring3_repeat/group_house_monitoring3/visit_day_house/day_2:label')" />
									<value>day_2</value>
								</item>
								<item>
									<label ref="jr:itext('/data/earc7_group/interview_daily_repeat/visit_house_monitoring_repeat/group_house_monitoring3_repeat/group_house_monitoring3/visit_day_house/day_3:label')" />
									<value>day_3</value>
								</item>
								<item>
									<label ref="jr:itext('/data/earc7_group/interview_daily_repeat/visit_house_monitoring_repeat/group_house_monitoring3_repeat/group_house_monitoring3/visit_day_house/day_4:label')" />
									<value>day_4</value>
								</item>
								<item>
									<label ref="jr:itext('/data/earc7_group/interview_daily_repeat/visit_house_monitoring_repeat/group_house_monitoring3_repeat/group_house_monitoring3/visit_day_house/day_5:label')" />
									<value>day_5</value>
								</item>
								<item>
									<label ref="jr:itext('/data/earc7_group/interview_daily_repeat/visit_house_monitoring_repeat/group_house_monitoring3_repeat/group_house_monitoring3/visit_day_house/day_6:label')" />
									<value>day_6</value>
								</item>
								<item>
									<label ref="jr:itext('/data/earc7_group/interview_daily_repeat/visit_house_monitoring_repeat/group_house_monitoring3_repeat/group_house_monitoring3/visit_day_house/day_7:label')" />
									<value>day_7</value>
								</item>
							</select1>
						</group>
						<trigger vellum:ref="#form/visit_people_visiting_me_daily_repeat/group_visited_daily_repeat/day0_date_label" ref="/data/visit_people_visiting_me_daily_repeat/group_visited_daily_repeat/day0_date_label" appearance="minimal">
							<label ref="jr:itext('visit_people_visiting_me_daily_repeat/group_visited_daily_repeat/day0_date_label-label')" />
						</trigger>
						<trigger vellum:ref="#form/visit_people_visiting_me_daily_repeat/group_visited_daily_repeat/day1_date_label" ref="/data/visit_people_visiting_me_daily_repeat/group_visited_daily_repeat/day1_date_label" appearance="minimal">
							<label ref="jr:itext('visit_people_visiting_me_daily_repeat/group_visited_daily_repeat/day1_date_label-label')" />
						</trigger>
						<trigger vellum:ref="#form/visit_people_visiting_me_daily_repeat/group_visited_daily_repeat/day2_date_label" ref="/data/visit_people_visiting_me_daily_repeat/group_visited_daily_repeat/day2_date_label" appearance="minimal">
							<label ref="jr:itext('visit_people_visiting_me_daily_repeat/group_visited_daily_repeat/day2_date_label-label')" />
						</trigger>
						<trigger vellum:ref="#form/visit_people_visiting_me_daily_repeat/group_visited_daily_repeat/day3_date_label" ref="/data/visit_people_visiting_me_daily_repeat/group_visited_daily_repeat/day3_date_label" appearance="minimal">
							<label ref="jr:itext('visit_people_visiting_me_daily_repeat/group_visited_daily_repeat/day3_date_label-label')" />
						</trigger>
						<trigger vellum:ref="#form/visit_people_visiting_me_daily_repeat/group_visited_daily_repeat/day4_date_label" ref="/data/visit_people_visiting_me_daily_repeat/group_visited_daily_repeat/day4_date_label" appearance="minimal">
							<label ref="jr:itext('visit_people_visiting_me_daily_repeat/group_visited_daily_repeat/day4_date_label-label')" />
						</trigger>
						<trigger vellum:ref="#form/visit_people_visiting_me_daily_repeat/group_visited_daily_repeat/day5_date_label" ref="/data/visit_people_visiting_me_daily_repeat/group_visited_daily_repeat/day5_date_label" appearance="minimal">
							<label ref="jr:itext('visit_people_visiting_me_daily_repeat/group_visited_daily_repeat/day5_date_label-label')" />
						</trigger>
						<trigger vellum:ref="#form/visit_people_visiting_me_daily_repeat/group_visited_daily_repeat/day6_date_label" ref="/data/visit_people_visiting_me_daily_repeat/group_visited_daily_repeat/day6_date_label" appearance="minimal">
							<label ref="jr:itext('visit_people_visiting_me_daily_repeat/group_visited_daily_repeat/day6_date_label-label')" />
						</trigger>
						<trigger vellum:ref="#form/visit_people_visiting_me_daily_repeat/group_visited_daily_repeat/day7_date_label" ref="/data/visit_people_visiting_me_daily_repeat/group_visited_daily_repeat/day7_date_label" appearance="minimal">
							<label ref="jr:itext('visit_people_visiting_me_daily_repeat/group_visited_daily_repeat/day7_date_label-label')" />
						</trigger>
						<group vellum:ref="#form/visit_people_visiting_me_daily_repeat/group_visited_daily_repeat/details_visited_daily" ref="/data/visit_people_visiting_me_daily_repeat/group_visited_daily_repeat/details_visited_daily" appearance="field-list">
							<label ref="jr:itext('visit_people_visiting_me_daily_repeat/group_visited_daily_repeat/details_visited_daily-label')" />
							<select1 vellum:ref="#form/visit_people_visiting_me_daily_repeat/group_visited_daily_repeat/details_visited_daily/visited_directly_you" ref="/data/visit_people_visiting_me_daily_repeat/group_visited_daily_repeat/details_visited_daily/visited_directly_you">
								<label ref="jr:itext('/data/earc7_group/interview_daily_repeat/visit_people_visiting_me_daily_repeat/group_visited_daily_repeat/group_visited_me_daily/visited_directly_you:label')" />
								<item>
									<label ref="jr:itext('/data/earc7_group/interview_daily_repeat/visit_people_visiting_me_daily_repeat/group_visited_daily_repeat/group_visited_me_daily/visited_directly_you/no:label')" />
									<value>no</value>
								</item>
								<item>
									<label ref="jr:itext('/data/earc7_group/interview_daily_repeat/visit_people_visiting_me_daily_repeat/group_visited_daily_repeat/group_visited_me_daily/visited_directly_you/yes:label')" />
									<value>yes</value>
								</item>
							</select1>
							<select1 vellum:ref="#form/visit_people_visiting_me_daily_repeat/group_visited_daily_repeat/details_visited_daily/known_disease_daily" ref="/data/visit_people_visiting_me_daily_repeat/group_visited_daily_repeat/details_visited_daily/known_disease_daily">
								<label ref="jr:itext('/data/earc7_group/interview_daily_repeat/visit_people_visiting_me_daily_repeat/group_visited_daily_repeat/group_visited_me_daily/known_disease_daily:label')" />
								<item>
									<label ref="jr:itext('/data/earc7_group/interview_daily_repeat/visit_people_visiting_me_daily_repeat/group_visited_daily_repeat/group_visited_me_daily/known_disease_daily/no:label')" />
									<value>no</value>
								</item>
								<item>
									<label ref="jr:itext('/data/earc7_group/interview_daily_repeat/visit_people_visiting_me_daily_repeat/group_visited_daily_repeat/group_visited_me_daily/known_disease_daily/yes:label')" />
									<value>yes</value>
								</item>
								<item>
									<label ref="jr:itext('/data/earc7_group/interview_daily_repeat/visit_people_visiting_me_daily_repeat/group_visited_daily_repeat/group_visited_me_daily/known_disease_daily/no_known:label')" />
									<value>no_known</value>
								</item>
							</select1>
							<select1 vellum:ref="#form/visit_people_visiting_me_daily_repeat/group_visited_daily_repeat/details_visited_daily/reason_why_I_visit_daily" ref="/data/visit_people_visiting_me_daily_repeat/group_visited_daily_repeat/details_visited_daily/reason_why_I_visit_daily" appearance="quick">
								<label ref="jr:itext('/data/earc7_group/interview_daily_repeat/visit_people_visiting_me_daily_repeat/group_visited_daily_repeat/group_visited_me_daily/reason_why_I_visit_daily:label')" />
								<item>
									<label ref="jr:itext('/data/earc7_group/interview_daily_repeat/visit_people_visiting_me_daily_repeat/group_visited_daily_repeat/group_visited_me_daily/reason_why_I_visit_daily/for_information:label')" />
									<value>for_information</value>
								</item>
								<item>
									<label ref="jr:itext('/data/earc7_group/interview_daily_repeat/visit_people_visiting_me_daily_repeat/group_visited_daily_repeat/group_visited_me_daily/reason_why_I_visit_daily/resources_Logistics:label')" />
									<value>resources_Logistics</value>
								</item>
								<item>
									<label ref="jr:itext('/data/earc7_group/interview_daily_repeat/visit_people_visiting_me_daily_repeat/group_visited_daily_repeat/group_visited_me_daily/reason_why_I_visit_daily/emotional:label')" />
									<value>emotional</value>
								</item>
								<item>
									<label ref="jr:itext('/data/earc7_group/interview_daily_repeat/visit_people_visiting_me_daily_repeat/group_visited_daily_repeat/group_visited_me_daily/reason_why_I_visit_daily/unrelated_to_disease:label')" />
									<value>unrelated_to_disease</value>
								</item>
								<item>
									<label ref="jr:itext('/data/earc7_group/interview_daily_repeat/visit_people_visiting_me_daily_repeat/group_visited_daily_repeat/group_visited_me_daily/reason_why_I_visit_daily/another_reason_to_visit:label')" />
									<value>another_reason_to_visit</value>
								</item>
							</select1>
						</group>
						<input vellum:ref="#form/visit_people_visiting_me_daily_repeat/group_visited_daily_repeat/revisited_person" ref="/data/visit_people_visiting_me_daily_repeat/group_visited_daily_repeat/revisited_person">
							<label ref="jr:itext('/data/earc7_group/interview_daily_repeat/visit_people_visiting_me_daily_repeat/group_visited_daily_repeat/revisited_person:label')" />
						</input>
					</repeat>
				</group>
				<select1 vellum:ref="#form/visit_people_visiting_me_daily_repeat/frequency_of_visit_daily" ref="/data/visit_people_visiting_me_daily_repeat/frequency_of_visit_daily" appearance="quick">
					<label ref="jr:itext('/data/earc7_group/interview_daily_repeat/visit_people_visiting_me_daily_repeat/frequency_of_visit_daily:label')" />
					<item>
						<label ref="jr:itext('/data/earc7_group/interview_daily_repeat/visit_people_visiting_me_daily_repeat/frequency_of_visit_daily/no:label')" />
						<value>no</value>
					</item>
					<item>
						<label ref="jr:itext('/data/earc7_group/interview_daily_repeat/visit_people_visiting_me_daily_repeat/frequency_of_visit_daily/yes:label')" />
						<value>yes</value>
					</item>
				</select1>
				<input vellum:ref="#form/visit_people_visiting_me_daily_repeat/other_people_visiting_daily" ref="/data/visit_people_visiting_me_daily_repeat/other_people_visiting_daily">
					<label ref="jr:itext('/data/earc7_group/interview_daily_repeat/visit_people_visiting_me_daily_repeat/other_people_visiting_daily:label')" />
				</input>
			</repeat>
		</group>
		<input vellum:ref="#form/visit_place_note_daily" ref="/data/visit_place_note_daily">
			<label ref="jr:itext('/data/earc7_group/interview_daily_repeat/visit_place_note_daily:label')" />
		</input>
		<group ref="/data/earc7_group/interview_daily_repeat/visit_place_daily_repeat">
			<label ref="jr:itext('/data/earc7_group/interview_daily_repeat/visit_place_daily_repeat:label')" />
			<repeat vellum:nodeset="#form/visit_place_daily_repeat" nodeset="/data/visit_place_daily_repeat">
				<select1 vellum:ref="#form/visit_place_daily_repeat/place_type_daily" ref="/data/visit_place_daily_repeat/place_type_daily" appearance="quick">
					<label ref="jr:itext('/data/earc7_group/interview_daily_repeat/visit_place_daily_repeat/place_type_daily:label')" />
					<item>
						<label ref="jr:itext('/data/earc7_group/interview_daily_repeat/visit_place_daily_repeat/place_type_daily/market:label')" />
						<value>market</value>
					</item>
					<item>
						<label ref="jr:itext('/data/earc7_group/interview_daily_repeat/visit_place_daily_repeat/place_type_daily/ports:label')" />
						<value>ports</value>
					</item>
					<item>
						<label ref="jr:itext('/data/earc7_group/interview_daily_repeat/visit_place_daily_repeat/place_type_daily/recreation:label')" />
						<value>recreation</value>
					</item>
					<item>
						<label ref="jr:itext('/data/earc7_group/interview_daily_repeat/visit_place_daily_repeat/place_type_daily/education:label')" />
						<value>education</value>
					</item>
					<item>
						<label ref="jr:itext('/data/earc7_group/interview_daily_repeat/visit_place_daily_repeat/place_type_daily/restaurant:label')" />
						<value>restaurant</value>
					</item>
					<item>
						<label ref="jr:itext('/data/earc7_group/interview_daily_repeat/visit_place_daily_repeat/place_type_daily/health:label')" />
						<value>health</value>
					</item>
					<item>
						<label ref="jr:itext('/data/earc7_group/interview_daily_repeat/visit_place_daily_repeat/place_type_daily/church:label')" />
						<value>church</value>
					</item>
					<item>
						<label ref="jr:itext('/data/earc7_group/interview_daily_repeat/visit_place_daily_repeat/place_type_daily/cemetery:label')" />
						<value>cemetery</value>
					</item>
					<item>
						<label ref="jr:itext('/data/earc7_group/interview_daily_repeat/visit_place_daily_repeat/place_type_daily/internet:label')" />
						<value>internet</value>
					</item>
					<item>
						<label ref="jr:itext('/data/earc7_group/interview_daily_repeat/visit_place_daily_repeat/place_type_daily/elsewhere:label')" />
						<value>elsewhere</value>
					</item>
				</select1>
				<select1 vellum:ref="#form/visit_place_daily_repeat/place_markets_daily" ref="/data/visit_place_daily_repeat/place_markets_daily" appearance="quick">
					<label ref="jr:itext('visit_place_daily_repeat/place_markets_daily-label')" />
					<item>
						<label ref="jr:itext('visit_place_daily_repeat/place_markets_daily-belen_market-label')" />
						<value>belen_market</value>
					</item>
					<item>
						<label ref="jr:itext('visit_place_daily_repeat/place_markets_daily-central_market-label')" />
						<value>central_market</value>
					</item>
					<item>
						<label ref="jr:itext('visit_place_daily_repeat/place_markets_daily-productores_market-label')" />
						<value>productores_market</value>
					</item>
					<item>
						<label ref="jr:itext('visit_place_daily_repeat/place_markets_daily-modelo_market-label')" />
						<value>modelo_market</value>
					</item>
					<item>
						<label ref="jr:itext('visit_place_daily_repeat/place_markets_daily-clavero_market-label')" />
						<value>clavero_market</value>
					</item>
					<item>
						<label ref="jr:itext('visit_place_daily_repeat/place_markets_daily-nanay_market-label')" />
						<value>nanay_market</value>
					</item>
					<item>
						<label ref="jr:itext('visit_place_daily_repeat/place_markets_daily-urarinas_market-label')" />
						<value>urarinas_market</value>
					</item>
					<item>
						<label ref="jr:itext('visit_place_daily_repeat/place_markets_daily-other_market-label')" />
						<value>other_market</value>
					</item>
					<item>
						<label ref="jr:itext('visit_place_daily_repeat/place_markets_daily-La_Nortenhita-label')" />
						<value>La_Nortenhita</value>
					</item>
				</select1>
				<select1 vellum:ref="#form/visit_place_daily_repeat/place_ports_daily" ref="/data/visit_place_daily_repeat/place_ports_daily" appearance="quick">
					<label ref="jr:itext('visit_place_daily_repeat/place_ports_daily-label')" />
					<item>
						<label ref="jr:itext('visit_place_daily_repeat/place_ports_daily-fishing_port-label')" />
						<value>fishing_port</value>
					</item>
					<item>
						<label ref="jr:itext('visit_place_daily_repeat/place_ports_daily-masusa_port-label')" />
						<value>masusa_port</value>
					</item>
					<item>
						<label ref="jr:itext('visit_place_daily_repeat/place_ports_daily-belen_port-label')" />
						<value>belen_port</value>
					</item>
					<item>
						<label ref="jr:itext('visit_place_daily_repeat/place_ports_daily-henrry_port-label')" />
						<value>henrry_port</value>
					</item>
					<item>
						<label ref="jr:itext('visit_place_daily_repeat/place_ports_daily-other_port-label')" />
						<value>other_port</value>
					</item>
				</select1>
				<select1 vellum:ref="#form/visit_place_daily_repeat/place_recreation_daily" ref="/data/visit_place_daily_repeat/place_recreation_daily" appearance="quick">
					<label ref="jr:itext('visit_place_daily_repeat/place_recreation_daily-label')" />
					<item>
						<label ref="jr:itext('visit_place_daily_repeat/place_recreation_daily-boulevard-label')" />
						<value>boulevard</value>
					</item>
					<item>
						<label ref="jr:itext('visit_place_daily_repeat/place_recreation_daily-plaza_de_armas-label')" />
						<value>plaza_de_armas</value>
					</item>
					<item>
						<label ref="jr:itext('visit_place_daily_repeat/place_recreation_daily-plaza_estela_maris-label')" />
						<value>plaza_estela_maris</value>
					</item>
					<item>
						<label ref="jr:itext('visit_place_daily_repeat/place_recreation_daily-plaza_san_atonio-label')" />
						<value>plaza_san_atonio</value>
					</item>
					<item>
						<label ref="jr:itext('visit_place_daily_repeat/place_recreation_daily-plaza_grau-label')" />
						<value>plaza_grau</value>
					</item>
					<item>
						<label ref="jr:itext('visit_place_daily_repeat/place_recreation_daily-plaza_july_28-label')" />
						<value>plaza_july_28</value>
					</item>
					<item>
						<label ref="jr:itext('visit_place_daily_repeat/place_recreation_daily-zonal_park-label')" />
						<value>zonal_park</value>
					</item>
					<item>
						<label ref="jr:itext('visit_place_daily_repeat/place_recreation_daily-max_augustin_stadium-label')" />
						<value>max_augustin_stadium</value>
					</item>
					<item>
						<label ref="jr:itext('visit_place_daily_repeat/place_recreation_daily-cni_complex-label')" />
						<value>cni_complex</value>
					</item>
					<item>
						<label ref="jr:itext('visit_place_daily_repeat/place_recreation_daily-consortium_priests-label')" />
						<value>consortium_priests</value>
					</item>
					<item>
						<label ref="jr:itext('visit_place_daily_repeat/place_recreation_daily-c_c_pardo-label')" />
						<value>c_c_pardo</value>
					</item>
					<item>
						<label ref="jr:itext('visit_place_daily_repeat/place_recreation_daily-multiplexes_iquitos-label')" />
						<value>multiplexes_iquitos</value>
					</item>
					<item>
						<label ref="jr:itext('visit_place_daily_repeat/place_recreation_daily-other_recreation-label')" />
						<value>other_recreation</value>
					</item>
				</select1>
				<select1 vellum:ref="#form/visit_place_daily_repeat/place_education_daily" ref="/data/visit_place_daily_repeat/place_education_daily" appearance="quick">
					<label ref="jr:itext('visit_place_daily_repeat/place_education_daily-label')" />
					<item>
						<label ref="jr:itext('visit_place_daily_repeat/place_education_daily-barcia_bonifati-label')" />
						<value>barcia_bonifati</value>
					</item>
					<item>
						<label ref="jr:itext('visit_place_daily_repeat/place_education_daily-tupac_school-label')" />
						<value>tupac_school</value>
					</item>
					<item>
						<label ref="jr:itext('visit_place_daily_repeat/place_education_daily-clavero_school-label')" />
						<value>clavero_school</value>
					</item>
					<item>
						<label ref="jr:itext('visit_place_daily_repeat/place_education_daily-claverito_school-label')" />
						<value>claverito_school</value>
					</item>
					<item>
						<label ref="jr:itext('visit_place_daily_repeat/place_education_daily-sagrado_corazon_school-label')" />
						<value>sagrado_corazon_school</value>
					</item>
					<item>
						<label ref="jr:itext('visit_place_daily_repeat/place_education_daily-maynas_school-label')" />
						<value>maynas_school</value>
					</item>
					<item>
						<label ref="jr:itext('visit_place_daily_repeat/place_education_daily-inmaculada_school-label')" />
						<value>inmaculada_school</value>
					</item>
					<item>
						<label ref="jr:itext('visit_place_daily_repeat/place_education_daily-unap-label')" />
						<value>unap</value>
					</item>
					<item>
						<label ref="jr:itext('visit_place_daily_repeat/place_education_daily-ucp-label')" />
						<value>ucp</value>
					</item>
					<item>
						<label ref="jr:itext('visit_place_daily_repeat/place_education_daily-upo-label')" />
						<value>upo</value>
					</item>
					<item>
						<label ref="jr:itext('visit_place_daily_repeat/place_education_daily-other_education-label')" />
						<value>other_education</value>
					</item>
				</select1>
				<select1 vellum:ref="#form/visit_place_daily_repeat/place_restaurant_daily" ref="/data/visit_place_daily_repeat/place_restaurant_daily" appearance="quick">
					<label ref="jr:itext('visit_place_daily_repeat/place_restaurant_daily-label')" />
					<item>
						<label ref="jr:itext('visit_place_daily_repeat/place_restaurant_daily-restaurant_kikiriki-label')" />
						<value>restaurant_kikiriki</value>
					</item>
					<item>
						<label ref="jr:itext('visit_place_daily_repeat/place_restaurant_daily-restaurant_rico_rico-label')" />
						<value>restaurant_rico_rico</value>
					</item>
					<item>
						<label ref="jr:itext('visit_place_daily_repeat/place_restaurant_daily-restaurant_trinchero-label')" />
						<value>restaurant_trinchero</value>
					</item>
					<item>
						<label ref="jr:itext('visit_place_daily_repeat/place_restaurant_daily-chifa_li_chinito-label')" />
						<value>chifa_li_chinito</value>
					</item>
					<item>
						<label ref="jr:itext('visit_place_daily_repeat/place_restaurant_daily-restaurant_sabroso_pollo-label')" />
						<value>restaurant_sabroso_pollo</value>
					</item>
					<item>
						<label ref="jr:itext('visit_place_daily_repeat/place_restaurant_daily-chifa_hua_xing-label')" />
						<value>chifa_hua_xing</value>
					</item>
					<item>
						<label ref="jr:itext('visit_place_daily_repeat/place_restaurant_daily-other_restaurant-label')" />
						<value>other_restaurant</value>
					</item>
				</select1>
				<select1 vellum:ref="#form/visit_place_daily_repeat/place_health_daily" ref="/data/visit_place_daily_repeat/place_health_daily" appearance="quick">
					<label ref="jr:itext('visit_place_daily_repeat/place_health_daily-label')" />
					<item>
						<label ref="jr:itext('visit_place_daily_repeat/place_health_daily-regional_hospital-label')" />
						<value>regional_hospital</value>
					</item>
					<item>
						<label ref="jr:itext('visit_place_daily_repeat/place_health_daily-iquitos_hospital-label')" />
						<value>iquitos_hospital</value>
					</item>
					<item>
						<label ref="jr:itext('visit_place_daily_repeat/place_health_daily-essalud-label')" />
						<value>essalud</value>
					</item>
					<item>
						<label ref="jr:itext('visit_place_daily_repeat/place_health_daily-health_post-label')" />
						<value>health_post</value>
					</item>
					<item>
						<label ref="jr:itext('visit_place_daily_repeat/place_health_daily-health_center-label')" />
						<value>health_center</value>
					</item>
					<item>
						<label ref="jr:itext('visit_place_daily_repeat/place_health_daily-health_clinic-label')" />
						<value>health_clinic</value>
					</item>
				</select1>
				<select1 vellum:ref="#form/visit_place_daily_repeat/place_church_daily" ref="/data/visit_place_daily_repeat/place_church_daily" appearance="quick">
					<label ref="jr:itext('visit_place_daily_repeat/place_church_daily-label')" />
					<item>
						<label ref="jr:itext('visit_place_daily_repeat/place_church_daily-church_matriz-label')" />
						<value>church_matriz</value>
					</item>
					<item>
						<label ref="jr:itext('visit_place_daily_repeat/place_church_daily-church_inmaculada-label')" />
						<value>church_inmaculada</value>
					</item>
					<item>
						<label ref="jr:itext('visit_place_daily_repeat/place_church_daily-church_fatima-label')" />
						<value>church_fatima</value>
					</item>
					<item>
						<label ref="jr:itext('visit_place_daily_repeat/place_church_daily-church_amazonas-label')" />
						<value>church_amazonas</value>
					</item>
					<item>
						<label ref="jr:itext('visit_place_daily_repeat/place_church_daily-church_salud-label')" />
						<value>church_salud</value>
					</item>
					<item>
						<label ref="jr:itext('visit_place_daily_repeat/place_church_daily-church_san_martin-label')" />
						<value>church_san_martin</value>
					</item>
					<item>
						<label ref="jr:itext('visit_place_daily_repeat/place_church_daily-other_church-label')" />
						<value>other_church</value>
					</item>
				</select1>
				<select1 vellum:ref="#form/visit_place_daily_repeat/place_cemetery_daily" ref="/data/visit_place_daily_repeat/place_cemetery_daily" appearance="quick">
					<label ref="jr:itext('visit_place_daily_repeat/place_cemetery_daily-label')" />
					<item>
						<label ref="jr:itext('visit_place_daily_repeat/place_cemetery_daily-general_cemetery-label')" />
						<value>general_cemetery</value>
					</item>
					<item>
						<label ref="jr:itext('visit_place_daily_repeat/place_cemetery_daily-cemetery_punchana-label')" />
						<value>cemetery_punchana</value>
					</item>
					<item>
						<label ref="jr:itext('visit_place_daily_repeat/place_cemetery_daily-cemetery_angels-label')" />
						<value>cemetery_angels</value>
					</item>
					<item>
						<label ref="jr:itext('visit_place_daily_repeat/place_cemetery_daily-gardens_of_eden-label')" />
						<value>gardens_of_eden</value>
					</item>
					<item>
						<label ref="jr:itext('visit_place_daily_repeat/place_cemetery_daily-other_cemetery-label')" />
						<value>other_cemetery</value>
					</item>
				</select1>
				<select1 vellum:ref="#form/visit_place_daily_repeat/place_internet_daily" ref="/data/visit_place_daily_repeat/place_internet_daily" appearance="quick">
					<label ref="jr:itext('visit_place_daily_repeat/place_internet_daily-label')" />
					<item>
						<label ref="jr:itext('visit_place_daily_repeat/place_internet_daily-other_internet-label')" />
						<value>other_internet</value>
					</item>
				</select1>
				<select1 vellum:ref="#form/visit_place_daily_repeat/place_others_daily" ref="/data/visit_place_daily_repeat/place_others_daily" appearance="quick">
					<label ref="jr:itext('visit_place_daily_repeat/place_others_daily-label')" />
					<item>
						<label ref="jr:itext('visit_place_daily_repeat/place_others_daily-sedaloreto-label')" />
						<value>sedaloreto</value>
					</item>
					<item>
						<label ref="jr:itext('visit_place_daily_repeat/place_others_daily-electro_oriente-label')" />
						<value>electro_oriente</value>
					</item>
					<item>
						<label ref="jr:itext('visit_place_daily_repeat/place_others_daily-telefonica-label')" />
						<value>telefonica</value>
					</item>
					<item>
						<label ref="jr:itext('visit_place_daily_repeat/place_others_daily-national_bank-label')" />
						<value>national_bank</value>
					</item>
					<item>
						<label ref="jr:itext('visit_place_daily_repeat/place_others_daily-quistococha-label')" />
						<value>quistococha</value>
					</item>
					<item>
						<label ref="jr:itext('visit_place_daily_repeat/place_others_daily-caja_maynas-label')" />
						<value>caja_maynas</value>
					</item>
					<item>
						<label ref="jr:itext('visit_place_daily_repeat/place_others_daily-other_elsewhere-label')" />
						<value>other_elsewhere</value>
					</item>
				</select1>
				<select1 vellum:ref="#form/visit_place_daily_repeat/unap_address_daily" ref="/data/visit_place_daily_repeat/unap_address_daily" appearance="quick">
					<label ref="jr:itext('/data/earc7_group/interview_daily_repeat/visit_place_daily_repeat/unap_address_daily:label')" />
					<item>
						<label ref="jr:itext('/data/earc7_group/interview_daily_repeat/visit_place_daily_repeat/unap_address_daily/unap_zungarococha:label')" />
						<value>unap_zungarococha</value>
					</item>
					<item>
						<label ref="jr:itext('/data/earc7_group/interview_daily_repeat/visit_place_daily_repeat/unap_address_daily/unap_bermudez:label')" />
						<value>unap_bermudez</value>
					</item>
					<item>
						<label ref="jr:itext('/data/earc7_group/interview_daily_repeat/visit_place_daily_repeat/unap_address_daily/unap_fcace_aulas:label')" />
						<value>unap_fcace_aulas</value>
					</item>
					<item>
						<label ref="jr:itext('/data/earc7_group/interview_daily_repeat/visit_place_daily_repeat/unap_address_daily/unap_biblioteca:label')" />
						<value>unap_biblioteca</value>
					</item>
					<item>
						<label ref="jr:itext('/data/earc7_group/interview_daily_repeat/visit_place_daily_repeat/unap_address_daily/unap_magna:label')" />
						<value>unap_magna</value>
					</item>
					<item>
						<label ref="jr:itext('/data/earc7_group/interview_daily_repeat/visit_place_daily_repeat/unap_address_daily/unap_biologia:label')" />
						<value>unap_biologia</value>
					</item>
					<item>
						<label ref="jr:itext('/data/earc7_group/interview_daily_repeat/visit_place_daily_repeat/unap_address_daily/unap_agronomia:label')" />
						<value>unap_agronomia</value>
					</item>
					<item>
						<label ref="jr:itext('/data/earc7_group/interview_daily_repeat/visit_place_daily_repeat/unap_address_daily/unap_educacion:label')" />
						<value>unap_educacion</value>
					</item>
					<item>
						<label ref="jr:itext('/data/earc7_group/interview_daily_repeat/visit_place_daily_repeat/unap_address_daily/unap_comedor:label')" />
						<value>unap_comedor</value>
					</item>
					<item>
						<label ref="jr:itext('/data/earc7_group/interview_daily_repeat/visit_place_daily_repeat/unap_address_daily/unap_fcacenit:label')" />
						<value>unap_fcacenit</value>
					</item>
					<item>
						<label ref="jr:itext('/data/earc7_group/interview_daily_repeat/visit_place_daily_repeat/unap_address_daily/unap_sirna:label')" />
						<value>unap_sirna</value>
					</item>
					<item>
						<label ref="jr:itext('/data/earc7_group/interview_daily_repeat/visit_place_daily_repeat/unap_address_daily/unap_odontologia:label')" />
						<value>unap_odontologia</value>
					</item>
					<item>
						<label ref="jr:itext('/data/earc7_group/interview_daily_repeat/visit_place_daily_repeat/unap_address_daily/unap_medicina:label')" />
						<value>unap_medicina</value>
					</item>
					<item>
						<label ref="jr:itext('/data/earc7_group/interview_daily_repeat/visit_place_daily_repeat/unap_address_daily/unap_enfermeria:label')" />
						<value>unap_enfermeria</value>
					</item>
					<item>
						<label ref="jr:itext('/data/earc7_group/interview_daily_repeat/visit_place_daily_repeat/unap_address_daily/unap_post_grado:label')" />
						<value>unap_post_grado</value>
					</item>
				</select1>
				<select1 vellum:ref="#form/visit_place_daily_repeat/kikiriki_address_daily" ref="/data/visit_place_daily_repeat/kikiriki_address_daily" appearance="quick">
					<label ref="jr:itext('/data/earc7_group/interview_daily_repeat/visit_place_daily_repeat/kikiriki_address_daily:label')" />
					<item>
						<label ref="jr:itext('/data/earc7_group/interview_daily_repeat/visit_place_daily_repeat/kikiriki_address_daily/kikiriki_napo:label')" />
						<value>kikiriki_napo</value>
					</item>
					<item>
						<label ref="jr:itext('/data/earc7_group/interview_daily_repeat/visit_place_daily_repeat/kikiriki_address_daily/kikiriki_san_juan:label')" />
						<value>kikiriki_san_juan</value>
					</item>
					<item>
						<label ref="jr:itext('/data/earc7_group/interview_daily_repeat/visit_place_daily_repeat/kikiriki_address_daily/kikiriki_grau:label')" />
						<value>kikiriki_grau</value>
					</item>
					<item>
						<label ref="jr:itext('visit_place_daily_repeat/kikiriki_address_daily-freyre_sanjose-label')" />
						<value>freyre_sanjose</value>
					</item>
				</select1>
				<select1 vellum:ref="#form/visit_place_daily_repeat/rico_rico_address_daily" ref="/data/visit_place_daily_repeat/rico_rico_address_daily" appearance="quick">
					<label ref="jr:itext('/data/earc7_group/interview_daily_repeat/visit_place_daily_repeat/rico_rico_address_daily:label')" />
					<item>
						<label ref="jr:itext('/data/earc7_group/interview_daily_repeat/visit_place_daily_repeat/rico_rico_address_daily/rico_rico_quinhones:label')" />
						<value>rico_rico_quinhones</value>
					</item>
					<item>
						<label ref="jr:itext('/data/earc7_group/interview_daily_repeat/visit_place_daily_repeat/rico_rico_address_daily/rico_rico_nauta:label')" />
						<value>rico_rico_nauta</value>
					</item>
				</select1>
				<select1 vellum:ref="#form/visit_place_daily_repeat/trinchero_address_daily" ref="/data/visit_place_daily_repeat/trinchero_address_daily" appearance="quick">
					<label ref="jr:itext('/data/earc7_group/interview_daily_repeat/visit_place_daily_repeat/trinchero_address_daily:label')" />
					<item>
						<label ref="jr:itext('/data/earc7_group/interview_daily_repeat/visit_place_daily_repeat/trinchero_address_daily/trinchero_napo:label')" />
						<value>trinchero_napo</value>
					</item>
					<item>
						<label ref="jr:itext('/data/earc7_group/interview_daily_repeat/visit_place_daily_repeat/trinchero_address_daily/trinchero_quinhones:label')" />
						<value>trinchero_quinhones</value>
					</item>
				</select1>
				<select1 vellum:ref="#form/visit_place_daily_repeat/essalud_address_daily" ref="/data/visit_place_daily_repeat/essalud_address_daily" appearance="quick">
					<label ref="jr:itext('/data/earc7_group/interview_daily_repeat/visit_place_daily_repeat/essalud_address_daily:label')" />
					<item>
						<label ref="jr:itext('/data/earc7_group/interview_daily_repeat/visit_place_daily_repeat/essalud_address_daily/essalud_av_marina:label')" />
						<value>essalud_av_marina</value>
					</item>
					<item>
						<label ref="jr:itext('/data/earc7_group/interview_daily_repeat/visit_place_daily_repeat/essalud_address_daily/essalud_av_ejercito:label')" />
						<value>essalud_av_ejercito</value>
					</item>
					<item>
						<label ref="jr:itext('/data/earc7_group/interview_daily_repeat/visit_place_daily_repeat/essalud_address_daily/essalud_trujillo:label')" />
						<value>essalud_trujillo</value>
					</item>
					<item>
						<label ref="jr:itext('/data/earc7_group/interview_daily_repeat/visit_place_daily_repeat/essalud_address_daily/essalud_av_quinhones:label')" />
						<value>essalud_av_quinhones</value>
					</item>
				</select1>
				<group vellum:ref="#form/visit_place_daily_repeat/health_post_detail_daily" ref="/data/visit_place_daily_repeat/health_post_detail_daily" appearance="field-list">
					<label ref="jr:itext('/data/earc7_group/interview_daily_repeat/visit_place_daily_repeat/health_post_detail_daily:label')" />
					<input vellum:ref="#form/visit_place_daily_repeat/health_post_detail_daily/health_post_name_daily" ref="/data/visit_place_daily_repeat/health_post_detail_daily/health_post_name_daily">
						<label ref="jr:itext('/data/earc7_group/interview_daily_repeat/visit_place_daily_repeat/health_post_detail_daily/health_post_name_daily:label')" />
					</input>
					<input vellum:ref="#form/visit_place_daily_repeat/health_post_detail_daily/health_post_address_daily" ref="/data/visit_place_daily_repeat/health_post_detail_daily/health_post_address_daily">
						<label ref="jr:itext('/data/earc7_group/interview_daily_repeat/visit_place_daily_repeat/health_post_detail_daily/health_post_address_daily:label')" />
					</input>
				</group>
				<group vellum:ref="#form/visit_place_daily_repeat/health_center_detail_daily" ref="/data/visit_place_daily_repeat/health_center_detail_daily" appearance="field-list">
					<label ref="jr:itext('/data/earc7_group/interview_daily_repeat/visit_place_daily_repeat/health_center_detail_daily:label')" />
					<input vellum:ref="#form/visit_place_daily_repeat/health_center_detail_daily/health_center_name_daily" ref="/data/visit_place_daily_repeat/health_center_detail_daily/health_center_name_daily">
						<label ref="jr:itext('/data/earc7_group/interview_daily_repeat/visit_place_daily_repeat/health_center_detail_daily/health_center_name_daily:label')" />
					</input>
					<input vellum:ref="#form/visit_place_daily_repeat/health_center_detail_daily/health_center_address_daily" ref="/data/visit_place_daily_repeat/health_center_detail_daily/health_center_address_daily">
						<label ref="jr:itext('/data/earc7_group/interview_daily_repeat/visit_place_daily_repeat/health_center_detail_daily/health_center_address_daily:label')" />
					</input>
				</group>
				<group vellum:ref="#form/visit_place_daily_repeat/health_clinic_detail_daily" ref="/data/visit_place_daily_repeat/health_clinic_detail_daily" appearance="field-list">
					<label ref="jr:itext('/data/earc7_group/interview_daily_repeat/visit_place_daily_repeat/health_clinic_detail_daily:label')" />
					<input vellum:ref="#form/visit_place_daily_repeat/health_clinic_detail_daily/health_clinic_name_daily" ref="/data/visit_place_daily_repeat/health_clinic_detail_daily/health_clinic_name_daily">
						<label ref="jr:itext('/data/earc7_group/interview_daily_repeat/visit_place_daily_repeat/health_clinic_detail_daily/health_clinic_name_daily:label')" />
					</input>
					<input vellum:ref="#form/visit_place_daily_repeat/health_clinic_detail_daily/health_clinic_address_daily" ref="/data/visit_place_daily_repeat/health_clinic_detail_daily/health_clinic_address_daily">
						<label ref="jr:itext('/data/earc7_group/interview_daily_repeat/visit_place_daily_repeat/health_clinic_detail_daily/health_clinic_address_daily:label')" />
					</input>
				</group>
				<select1 vellum:ref="#form/visit_place_daily_repeat/sedaloreto_address_daily" ref="/data/visit_place_daily_repeat/sedaloreto_address_daily" appearance="quick">
					<label ref="jr:itext('/data/earc7_group/interview_daily_repeat/visit_place_daily_repeat/sedaloreto_address_daily:label')" />
					<item>
						<label ref="jr:itext('/data/earc7_group/interview_daily_repeat/visit_place_daily_repeat/sedaloreto_address_daily/sedaloreto_planta:label')" />
						<value>sedaloreto_planta</value>
					</item>
					<item>
						<label ref="jr:itext('/data/earc7_group/interview_daily_repeat/visit_place_daily_repeat/sedaloreto_address_daily/sedaloreto_huallaga:label')" />
						<value>sedaloreto_huallaga</value>
					</item>
				</select1>
				<select1 vellum:ref="#form/visit_place_daily_repeat/electro_oriente_address_daily" ref="/data/visit_place_daily_repeat/electro_oriente_address_daily" appearance="quick">
					<label ref="jr:itext('/data/earc7_group/interview_daily_repeat/visit_place_daily_repeat/electro_oriente_address_daily:label')" />
					<item>
						<label ref="jr:itext('/data/earc7_group/interview_daily_repeat/visit_place_daily_repeat/electro_oriente_address_daily/electro_oriente_freyre:label')" />
						<value>electro_oriente_freyre</value>
					</item>
					<item>
						<label ref="jr:itext('/data/earc7_group/interview_daily_repeat/visit_place_daily_repeat/electro_oriente_address_daily/electro_oriente_tacna:label')" />
						<value>electro_oriente_tacna</value>
					</item>
					<item>
						<label ref="jr:itext('/data/earc7_group/interview_daily_repeat/visit_place_daily_repeat/electro_oriente_address_daily/electro_oriente_arica:label')" />
						<value>electro_oriente_arica</value>
					</item>
				</select1>
				<select1 vellum:ref="#form/visit_place_daily_repeat/telefonica_address_daily" ref="/data/visit_place_daily_repeat/telefonica_address_daily" appearance="quick">
					<label ref="jr:itext('/data/earc7_group/interview_daily_repeat/visit_place_daily_repeat/telefonica_address_daily:label')" />
					<item>
						<label ref="jr:itext('/data/earc7_group/interview_daily_repeat/visit_place_daily_repeat/telefonica_address_daily/telefonica_arica_central:label')" />
						<value>telefonica_arica_central</value>
					</item>
					<item>
						<label ref="jr:itext('/data/earc7_group/interview_daily_repeat/visit_place_daily_repeat/telefonica_address_daily/telefonica_arica_pago:label')" />
						<value>telefonica_arica_pago</value>
					</item>
					<item>
						<label ref="jr:itext('/data/earc7_group/interview_daily_repeat/visit_place_daily_repeat/telefonica_address_daily/telefonica_huallaga:label')" />
						<value>telefonica_huallaga</value>
					</item>
				</select1>
				<select1 vellum:ref="#form/visit_place_daily_repeat/national_bank_address_daily" ref="/data/visit_place_daily_repeat/national_bank_address_daily" appearance="quick">
					<label ref="jr:itext('/data/earc7_group/interview_daily_repeat/visit_place_daily_repeat/national_bank_address_daily:label')" />
					<item>
						<label ref="jr:itext('/data/earc7_group/interview_daily_repeat/visit_place_daily_repeat/national_bank_address_daily/national_bank_condamine:label')" />
						<value>national_bank_condamine</value>
					</item>
					<item>
						<label ref="jr:itext('/data/earc7_group/interview_daily_repeat/visit_place_daily_repeat/national_bank_address_daily/national_bank_punchana:label')" />
						<value>national_bank_punchana</value>
					</item>
					<item>
						<label ref="jr:itext('/data/earc7_group/interview_daily_repeat/visit_place_daily_repeat/national_bank_address_daily/national_bank_nanay:label')" />
						<value>national_bank_nanay</value>
					</item>
					<item>
						<label ref="jr:itext('/data/earc7_group/interview_daily_repeat/visit_place_daily_repeat/national_bank_address_daily/national_bank_san_juan:label')" />
						<value>national_bank_san_juan</value>
					</item>
				</select1>
				<select1 vellum:ref="#form/visit_place_daily_repeat/caja_maynas_address_daily" ref="/data/visit_place_daily_repeat/caja_maynas_address_daily" appearance="quick">
					<label ref="jr:itext('/data/earc7_group/interview_daily_repeat/visit_place_daily_repeat/caja_maynas_address_daily:label')" />
					<item>
						<label ref="jr:itext('/data/earc7_group/interview_daily_repeat/visit_place_daily_repeat/caja_maynas_address_daily/caja_maynas_prospero:label')" />
						<value>caja_maynas_prospero</value>
					</item>
					<item>
						<label ref="jr:itext('/data/earc7_group/interview_daily_repeat/visit_place_daily_repeat/caja_maynas_address_daily/caja_maynas_julio:label')" />
						<value>caja_maynas_julio</value>
					</item>
					<item>
						<label ref="jr:itext('/data/earc7_group/interview_daily_repeat/visit_place_daily_repeat/caja_maynas_address_daily/caja_maynas_arequipa:label')" />
						<value>caja_maynas_arequipa</value>
					</item>
					<item>
						<label ref="jr:itext('/data/earc7_group/interview_daily_repeat/visit_place_daily_repeat/caja_maynas_address_daily/caja_maynas_quinones:label')" />
						<value>caja_maynas_quinones</value>
					</item>
				</select1>
				<group vellum:ref="#form/visit_place_daily_repeat/other_place_detail_daily" ref="/data/visit_place_daily_repeat/other_place_detail_daily" appearance="field-list">
					<label ref="jr:itext('/data/earc7_group/interview_daily_repeat/visit_place_daily_repeat/other_place_detail_daily:label')" />
					<input vellum:ref="#form/visit_place_daily_repeat/other_place_detail_daily/other_place_name_daily" ref="/data/visit_place_daily_repeat/other_place_detail_daily/other_place_name_daily">
						<label ref="jr:itext('/data/earc7_group/interview_daily_repeat/visit_place_daily_repeat/other_place_detail_daily/other_place_name_daily:label')" />
					</input>
					<input vellum:ref="#form/visit_place_daily_repeat/other_place_detail_daily/other_place_address_daily" ref="/data/visit_place_daily_repeat/other_place_detail_daily/other_place_address_daily">
						<label ref="jr:itext('/data/earc7_group/interview_daily_repeat/visit_place_daily_repeat/other_place_detail_daily/other_place_address_daily:label')" />
					</input>
				</group>
				<group>
					<label ref="jr:itext('visit_place_daily_repeat/places_visited_daily_repeat-label')" />
					<repeat vellum:nodeset="#form/visit_place_daily_repeat/places_visited_daily_repeat" nodeset="/data/visit_place_daily_repeat/places_visited_daily_repeat">
						<group vellum:ref="#form/visit_place_daily_repeat/places_visited_daily_repeat/time_visited_place_daily" ref="/data/visit_place_daily_repeat/places_visited_daily_repeat/time_visited_place_daily" appearance="field-list">
							<label ref="jr:itext('/data/earc7_group/interview_daily_repeat/visit_place_daily_repeat/time_visited_place_daily:label')" />
							<select1 vellum:ref="#form/visit_place_daily_repeat/places_visited_daily_repeat/time_visited_place_daily/visit_day_place" ref="/data/visit_place_daily_repeat/places_visited_daily_repeat/time_visited_place_daily/visit_day_place">
								<label ref="jr:itext('visit_place_daily_repeat/places_visited_daily_repeat/time_visited_place_daily/visit_day_place-label')" />
								<item>
									<label ref="jr:itext('/data/earc7_group/interview_daily_repeat/visit_house_monitoring_repeat/group_house_monitoring3_repeat/group_house_monitoring3/visit_day_house/day_0:label')" />
									<value>day_0</value>
								</item>
								<item>
									<label ref="jr:itext('/data/earc7_group/interview_daily_repeat/visit_house_monitoring_repeat/group_house_monitoring3_repeat/group_house_monitoring3/visit_day_house/day_1:label')" />
									<value>day_1</value>
								</item>
								<item>
									<label ref="jr:itext('/data/earc7_group/interview_daily_repeat/visit_house_monitoring_repeat/group_house_monitoring3_repeat/group_house_monitoring3/visit_day_house/day_2:label')" />
									<value>day_2</value>
								</item>
								<item>
									<label ref="jr:itext('/data/earc7_group/interview_daily_repeat/visit_house_monitoring_repeat/group_house_monitoring3_repeat/group_house_monitoring3/visit_day_house/day_3:label')" />
									<value>day_3</value>
								</item>
								<item>
									<label ref="jr:itext('/data/earc7_group/interview_daily_repeat/visit_house_monitoring_repeat/group_house_monitoring3_repeat/group_house_monitoring3/visit_day_house/day_4:label')" />
									<value>day_4</value>
								</item>
								<item>
									<label ref="jr:itext('/data/earc7_group/interview_daily_repeat/visit_house_monitoring_repeat/group_house_monitoring3_repeat/group_house_monitoring3/visit_day_house/day_5:label')" />
									<value>day_5</value>
								</item>
								<item>
									<label ref="jr:itext('/data/earc7_group/interview_daily_repeat/visit_house_monitoring_repeat/group_house_monitoring3_repeat/group_house_monitoring3/visit_day_house/day_6:label')" />
									<value>day_6</value>
								</item>
								<item>
									<label ref="jr:itext('/data/earc7_group/interview_daily_repeat/visit_house_monitoring_repeat/group_house_monitoring3_repeat/group_house_monitoring3/visit_day_house/day_7:label')" />
									<value>day_7</value>
								</item>
							</select1>
						</group>
						<trigger vellum:ref="#form/visit_place_daily_repeat/places_visited_daily_repeat/day0_date_label" ref="/data/visit_place_daily_repeat/places_visited_daily_repeat/day0_date_label" appearance="minimal">
							<label ref="jr:itext('visit_place_daily_repeat/places_visited_daily_repeat/day0_date_label-label')" />
						</trigger>
						<trigger vellum:ref="#form/visit_place_daily_repeat/places_visited_daily_repeat/day1_date_label" ref="/data/visit_place_daily_repeat/places_visited_daily_repeat/day1_date_label" appearance="minimal">
							<label ref="jr:itext('visit_place_daily_repeat/places_visited_daily_repeat/day1_date_label-label')" />
						</trigger>
						<trigger vellum:ref="#form/visit_place_daily_repeat/places_visited_daily_repeat/day2_date_label" ref="/data/visit_place_daily_repeat/places_visited_daily_repeat/day2_date_label" appearance="minimal">
							<label ref="jr:itext('visit_place_daily_repeat/places_visited_daily_repeat/day2_date_label-label')" />
						</trigger>
						<trigger vellum:ref="#form/visit_place_daily_repeat/places_visited_daily_repeat/day3_date_label" ref="/data/visit_place_daily_repeat/places_visited_daily_repeat/day3_date_label" appearance="minimal">
							<label ref="jr:itext('visit_place_daily_repeat/places_visited_daily_repeat/day3_date_label-label')" />
						</trigger>
						<trigger vellum:ref="#form/visit_place_daily_repeat/places_visited_daily_repeat/day4_date_label" ref="/data/visit_place_daily_repeat/places_visited_daily_repeat/day4_date_label" appearance="minimal">
							<label ref="jr:itext('visit_place_daily_repeat/places_visited_daily_repeat/day4_date_label-label')" />
						</trigger>
						<trigger vellum:ref="#form/visit_place_daily_repeat/places_visited_daily_repeat/day5_date_label" ref="/data/visit_place_daily_repeat/places_visited_daily_repeat/day5_date_label" appearance="minimal">
							<label ref="jr:itext('visit_place_daily_repeat/places_visited_daily_repeat/day5_date_label-label')" />
						</trigger>
						<trigger vellum:ref="#form/visit_place_daily_repeat/places_visited_daily_repeat/day6_date_label" ref="/data/visit_place_daily_repeat/places_visited_daily_repeat/day6_date_label" appearance="minimal">
							<label ref="jr:itext('visit_place_daily_repeat/places_visited_daily_repeat/day6_date_label-label')" />
						</trigger>
						<trigger vellum:ref="#form/visit_place_daily_repeat/places_visited_daily_repeat/day7_date_label" ref="/data/visit_place_daily_repeat/places_visited_daily_repeat/day7_date_label" appearance="minimal">
							<label ref="jr:itext('visit_place_daily_repeat/places_visited_daily_repeat/day7_date_label-label')" />
						</trigger>
						<group vellum:ref="#form/visit_place_daily_repeat/places_visited_daily_repeat/details_time_visited_place_daily" ref="/data/visit_place_daily_repeat/places_visited_daily_repeat/details_time_visited_place_daily" appearance="field-list">
							<label ref="jr:itext('visit_place_daily_repeat/places_visited_daily_repeat/details_time_visited_place_daily-label')" />
							<input vellum:ref="#form/visit_place_daily_repeat/places_visited_daily_repeat/details_time_visited_place_daily/times_visited_daily" ref="/data/visit_place_daily_repeat/places_visited_daily_repeat/details_time_visited_place_daily/times_visited_daily">
								<label ref="jr:itext('/data/earc7_group/interview_daily_repeat/visit_place_daily_repeat/time_visited_place_daily/times_visited_daily:label')" />
							</input>
							<select1 vellum:ref="#form/visit_place_daily_repeat/places_visited_daily_repeat/details_time_visited_place_daily/time_spent_daily" ref="/data/visit_place_daily_repeat/places_visited_daily_repeat/details_time_visited_place_daily/time_spent_daily" appearance="minimal">
								<label ref="jr:itext('/data/earc7_group/interview_daily_repeat/visit_house_monitoring_repeat/group_house_monitoring3_repeat/group_house_monitoring3/be_time_house_monitoring:label')" />
								<item>
									<label ref="jr:itext('/data/earc7_group/interview_daily_repeat/visit_house_monitoring_repeat/group_house_monitoring3_repeat/group_house_monitoring3/be_time_house_monitoring/minutes_15_30:label')" />
									<value>minutes_15_30</value>
								</item>
								<item>
									<label ref="jr:itext('/data/earc7_group/interview_daily_repeat/visit_house_monitoring_repeat/group_house_monitoring3_repeat/group_house_monitoring3/be_time_house_monitoring/minutes_30_60:label')" />
									<value>minutes_30_60</value>
								</item>
								<item>
									<label ref="jr:itext('/data/earc7_group/interview_daily_repeat/visit_house_monitoring_repeat/group_house_monitoring3_repeat/group_house_monitoring3/be_time_house_monitoring/hours_1_2:label')" />
									<value>hours_1_2</value>
								</item>
								<item>
									<label ref="jr:itext('/data/earc7_group/interview_daily_repeat/visit_house_monitoring_repeat/group_house_monitoring3_repeat/group_house_monitoring3/be_time_house_monitoring/hours_2_4:label')" />
									<value>hours_2_4</value>
								</item>
								<item>
									<label ref="jr:itext('/data/earc7_group/interview_daily_repeat/visit_house_monitoring_repeat/group_house_monitoring3_repeat/group_house_monitoring3/be_time_house_monitoring/hours_4_6:label')" />
									<value>hours_4_6</value>
								</item>
								<item>
									<label ref="jr:itext('/data/earc7_group/interview_daily_repeat/visit_house_monitoring_repeat/group_house_monitoring3_repeat/group_house_monitoring3/be_time_house_monitoring/hours_6_8:label')" />
									<value>hours_6_8</value>
								</item>
								<item>
									<label ref="jr:itext('/data/earc7_group/interview_daily_repeat/visit_house_monitoring_repeat/group_house_monitoring3_repeat/group_house_monitoring3/be_time_house_monitoring/more_8hours:label')" />
									<value>more_8hours</value>
								</item>
							</select1>
						</group>
					</repeat>
				</group>
				<input vellum:ref="#form/visit_place_daily_repeat/visited_elsewhere_daily" ref="/data/visit_place_daily_repeat/visited_elsewhere_daily">
					<label ref="jr:itext('/data/earc7_group/interview_daily_repeat/visit_place_daily_repeat/visited_elsewhere_daily:label')" />
				</input>
			</repeat>
		</group>
		<input vellum:ref="#form/time_in_house_daily_note" ref="/data/time_in_house_daily_note">
			<label ref="jr:itext('/data/earc7_group/interview_daily_repeat/time_in_house_daily_note:label')" />
		</input>
		<group ref="/data/earc7_group/interview_daily_repeat/time_in_house_monitoring_repeat">
			<label ref="jr:itext('/data/earc7_group/interview_daily_repeat/time_in_house_monitoring_repeat:label')" />
			<repeat vellum:nodeset="#form/time_in_house_monitoring_repeat" nodeset="/data/time_in_house_monitoring_repeat">
				<group vellum:ref="#form/time_in_house_monitoring_repeat/time_in_house_monitoring" ref="/data/time_in_house_monitoring_repeat/time_in_house_monitoring" appearance="field-list">
					<label ref="jr:itext('time_in_house_monitoring_repeat/time_in_house_monitoring-label')" />
					<select1 vellum:ref="#form/time_in_house_monitoring_repeat/time_in_house_monitoring/at_home_day" ref="/data/time_in_house_monitoring_repeat/time_in_house_monitoring/at_home_day">
						<label ref="jr:itext('time_in_house_monitoring_repeat/time_in_house_monitoring/at_home_day-label')" />
						<item>
							<label ref="jr:itext('/data/earc7_group/interview_daily_repeat/visit_house_monitoring_repeat/group_house_monitoring3_repeat/group_house_monitoring3/visit_day_house/day_0:label')" />
							<value>day_0</value>
						</item>
						<item>
							<label ref="jr:itext('/data/earc7_group/interview_daily_repeat/visit_house_monitoring_repeat/group_house_monitoring3_repeat/group_house_monitoring3/visit_day_house/day_1:label')" />
							<value>day_1</value>
						</item>
						<item>
							<label ref="jr:itext('/data/earc7_group/interview_daily_repeat/visit_house_monitoring_repeat/group_house_monitoring3_repeat/group_house_monitoring3/visit_day_house/day_2:label')" />
							<value>day_2</value>
						</item>
						<item>
							<label ref="jr:itext('/data/earc7_group/interview_daily_repeat/visit_house_monitoring_repeat/group_house_monitoring3_repeat/group_house_monitoring3/visit_day_house/day_3:label')" />
							<value>day_3</value>
						</item>
						<item>
							<label ref="jr:itext('/data/earc7_group/interview_daily_repeat/visit_house_monitoring_repeat/group_house_monitoring3_repeat/group_house_monitoring3/visit_day_house/day_4:label')" />
							<value>day_4</value>
						</item>
						<item>
							<label ref="jr:itext('/data/earc7_group/interview_daily_repeat/visit_house_monitoring_repeat/group_house_monitoring3_repeat/group_house_monitoring3/visit_day_house/day_5:label')" />
							<value>day_5</value>
						</item>
						<item>
							<label ref="jr:itext('/data/earc7_group/interview_daily_repeat/visit_house_monitoring_repeat/group_house_monitoring3_repeat/group_house_monitoring3/visit_day_house/day_6:label')" />
							<value>day_6</value>
						</item>
						<item>
							<label ref="jr:itext('/data/earc7_group/interview_daily_repeat/visit_house_monitoring_repeat/group_house_monitoring3_repeat/group_house_monitoring3/visit_day_house/day_7:label')" />
							<value>day_7</value>
						</item>
					</select1>
				</group>
				<trigger vellum:ref="#form/time_in_house_monitoring_repeat/day0_date_label" ref="/data/time_in_house_monitoring_repeat/day0_date_label" appearance="minimal">
					<label ref="jr:itext('time_in_house_monitoring_repeat/day0_date_label-label')" />
[truncated: 12,601 more chars]
